# Supplementary material for: Comparative Transcriptomic Analysis of Virulence Factors in Leptosphaeria maculans during Compatible and Incompatible Interactions with Canola
Source: Front Plant Sci. 2016 Dec 1;7:1784. doi: 10.3389/fpls.2016.01784 (PMC5131014; doi:10.3389/fpls.2016.01784)
Supplement: Supplementary file 3 [file Table3.XLSX]

## Sheet: Crinkler_P.sojae
Supplementary Table S3. Details of crinkler effectors identified in P.sojae genome using FEMO software tool.
Motif	Sequence Name	Strand	Start	End	p-value	q-value	Matched Sequence
1	40	+	17	21	1.45e-06	0.000742	LFLAK
1	32	+	44	48	1.45e-06	0.000742	LFLAK
1	31	+	44	48	1.45e-06	0.000742	LFLAK
1	76	+	48	52	1.45e-06	0.000742	LFLAK
1	15	+	48	52	1.45e-06	0.000742	LFLAK
1	77	+	48	52	1.45e-06	0.000742	LFLAK
1	59	+	48	52	1.45e-06	0.000742	LFLAK
1	56	+	48	52	1.45e-06	0.000742	LFLAK
1	65	+	48	52	1.45e-06	0.000742	LFLAK
1	90	+	48	52	1.45e-06	0.000742	LFLAK
1	79	+	48	52	1.45e-06	0.000742	LFLAK
1	47	+	48	52	1.45e-06	0.000742	LFLAK
1	33	+	49	53	1.45e-06	0.000742	LFLAK
1	10	+	49	53	1.45e-06	0.000742	LFLAK
1	75	+	49	53	1.45e-06	0.000742	LFLAK
1	43	+	50	54	1.45e-06	0.000742	LFLAK
1	73	+	50	54	1.45e-06	0.000742	LFLAK
1	53	+	50	54	1.45e-06	0.000742	LFLAK
1	63	+	50	54	1.45e-06	0.000742	LFLAK
1	37	+	50	54	1.45e-06	0.000742	LFLAK
1	69	+	50	54	1.45e-06	0.000742	LFLAK
1	36	+	50	54	1.45e-06	0.000742	LFLAK
1	82	+	50	54	1.45e-06	0.000742	LFLAK
1	35	+	50	54	1.45e-06	0.000742	LFLAK
1	13	+	50	54	1.45e-06	0.000742	LFLAK
1	87	+	50	54	1.45e-06	0.000742	LFLAK
1	14	+	50	54	1.45e-06	0.000742	LFLAK
1	12	+	50	54	1.45e-06	0.000742	LFLAK
1	52	+	50	54	1.45e-06	0.000742	LFLAK
1	11	+	50	54	1.45e-06	0.000742	LFLAK
1	86	+	50	54	1.45e-06	0.000742	LFLAK
1	81	+	50	54	1.45e-06	0.000742	LFLAK
1	7	+	50	54	1.45e-06	0.000742	LFLAK
1	80	+	51	55	1.45e-06	0.000742	LFLAK
1	46	+	51	55	1.45e-06	0.000742	LFLAK
1	27	+	51	55	1.45e-06	0.000742	LFLAK
1	74	+	51	55	1.45e-06	0.000742	LFLAK
1	45	+	51	55	1.45e-06	0.000742	LFLAK
1	71	+	51	55	1.45e-06	0.000742	LFLAK
1	42	+	51	55	1.45e-06	0.000742	LFLAK
1	38	+	51	55	1.45e-06	0.000742	LFLAK
1	67	+	51	55	1.45e-06	0.000742	LFLAK
1	66	+	51	55	1.45e-06	0.000742	LFLAK
1	22	+	51	55	1.45e-06	0.000742	LFLAK
1	78	+	51	55	1.45e-06	0.000742	LFLAK
1	64	+	51	55	1.45e-06	0.000742	LFLAK
1	62	+	51	55	1.45e-06	0.000742	LFLAK
1	61	+	51	55	1.45e-06	0.000742	LFLAK
1	68	+	51	55	1.45e-06	0.000742	LFLAK
1	60	+	51	55	1.45e-06	0.000742	LFLAK
1	94	+	51	55	1.45e-06	0.000742	LFLAK
1	91	+	51	55	1.45e-06	0.000742	LFLAK
1	28	+	51	55	1.45e-06	0.000742	LFLAK
1	72	+	51	55	1.45e-06	0.000742	LFLAK
1	50	+	51	55	1.45e-06	0.000742	LFLAK
1	84	+	51	55	1.45e-06	0.000742	LFLAK
1	48	+	51	55	1.45e-06	0.000742	LFLAK
1	18	+	51	55	1.45e-06	0.000742	LFLAK
1	49	+	51	55	1.45e-06	0.000742	LFLAK
1	26	+	52	56	1.45e-06	0.000742	LFLAK
1	70	+	52	56	1.45e-06	0.000742	LFLAK
1	2	+	52	56	1.45e-06	0.000742	LFLAK
1	6	+	52	56	1.45e-06	0.000742	LFLAK
1	17	+	52	56	1.45e-06	0.000742	LFLAK
1	58	+	52	56	1.45e-06	0.000742	LFLAK
1	89	+	52	56	1.45e-06	0.000742	LFLAK
1	88	+	52	56	1.45e-06	0.000742	LFLAK
1	85	+	53	57	1.45e-06	0.000742	LFLAK
1	51	+	53	57	1.45e-06	0.000742	LFLAK
1	34	+	59	63	1.45e-06	0.000742	LFLAK
1	1	+	163	167	1.45e-06	0.000742	LFLAK
1	23	+	52	56	3.02e-05	0.0152	HFLAK
1	39	+	47	51	4.85e-05	0.0238	LFLTK
1	20	+	49	53	4.85e-05	0.0238	LFLGK
