# Supplementary material for: Comparative Transcriptomic Analysis of Virulence Factors in Leptosphaeria maculans during Compatible and Incompatible Interactions with Canola
Source: Front Plant Sci. 2016 Dec 1;7:1784. doi: 10.3389/fpls.2016.01784 (PMC5131014; doi:10.3389/fpls.2016.01784)
Supplement: Supplementary file 4 [file Table4.XLSX]

## Sheet: L.maculans_Crinkler
Supplementary Table S4. Details of crinkler effectors identified in L. maculans genome using FEMO software tool.
Motif	Sequence Name	Strand	Start	End	p-value	q-value	Matched Sequence
1	jgi|Lepmu1|8385|Lema_T124140.1	+	47	51	1.45e-06	1	LFLAK
1	jgi|Lepmu1|10587|Lema_T047730.1	+	2	6	3.02e-05	1	RFLAK
1	jgi|Lepmu1|3299|Lema_T097660.1	+	3	7	3.02e-05	1	AFLAK
1	jgi|Lepmu1|8313|Lema_T032070.1	+	3	7	3.02e-05	1	LFEAK
1	jgi|Lepmu1|11237|Lema_T071480.1	+	4	8	3.02e-05	1	LFGAK
1	jgi|Lepmu1|5293|Lema_T012670.1	+	26	30	3.02e-05	1	YFLAK
1	jgi|Lepmu1|8248|Lema_T031420.1	+	41	45	3.02e-05	1	IFLAK
1	jgi|Lepmu1|9317|Lema_T041360.1	+	42	46	3.02e-05	1	RFLAK
1	jgi|Lepmu1|10430|Lema_T046160.1	+	49	53	3.02e-05	1	PFLAK
1	jgi|Lepmu1|9198|Lema_T040170.1	+	53	57	3.02e-05	1	SFLAK
1	jgi|Lepmu1|816|Lema_T008160.1	+	58	62	3.02e-05	1	CFLAK
1	jgi|Lepmu1|3651|Lema_T091640.1	+	67	71	3.02e-05	1	DFLAK
1	jgi|Lepmu1|2686|Lema_T079870.1	+	68	72	3.02e-05	1	LFEAK
1	jgi|Lepmu1|2768|Lema_T080690.1	+	68	72	3.02e-05	1	LFSAK
1	jgi|Lepmu1|7139|Lema_T120840.1	+	68	72	3.02e-05	1	QFLAK
1	jgi|Lepmu1|1159|Lema_T011590.1	+	69	73	3.02e-05	1	NFLAK
1	jgi|Lepmu1|384|Lema_T003840.1	+	74	78	3.02e-05	1	AFLAK
1	jgi|Lepmu1|2045|Lema_T082770.1	+	74	78	3.02e-05	1	LFPAK
1	jgi|Lepmu1|9190|Lema_T040090.1	+	75	79	3.02e-05	1	SFLAK
1	jgi|Lepmu1|3926|Lema_T103660.1	+	78	82	3.02e-05	1	LFSAK
1	jgi|Lepmu1|10949|Lema_T068600.1	+	88	92	3.02e-05	1	PFLAK
1	jgi|Lepmu1|967|Lema_T009670.1	+	99	103	3.02e-05	1	SFLAK
1	jgi|Lepmu1|11079|Lema_T069900.1	+	37	41	4.85e-05	1	LFLLK
1	jgi|Lepmu1|5309|Lema_T012830.1	+	82	86	4.85e-05	1	LFLHK
1	jgi|Lepmu1|6389|Lema_T113340.1	+	83	87	4.85e-05	1	LFLLK
1	jgi|Lepmu1|5166|Lema_T111910.1	+	5	9	7.19e-05	1	LFLAT
1	jgi|Lepmu1|4576|Lema_T102480.1	+	5	9	7.19e-05	1	LFLAA
1	jgi|Lepmu1|380|Lema_T003800.1	+	5	9	7.19e-05	1	LFLAS
1	jgi|Lepmu1|6367|Lema_T023410.1	+	6	10	7.19e-05	1	LFLAA
1	jgi|Lepmu1|6936|Lema_T118810.1	+	6	10	7.19e-05	1	LFLAS
1	jgi|Lepmu1|10176|Lema_T055050.1	+	8	12	7.19e-05	1	LFLAP
1	jgi|Lepmu1|3433|Lema_T089460.1	+	10	14	7.19e-05	1	LFLAV
1	jgi|Lepmu1|2728|Lema_T080290.1	+	10	14	7.19e-05	1	LFLAT
1	jgi|Lepmu1|2475|Lema_T077760.1	+	14	18	7.19e-05	1	LFLAP
1	jgi|Lepmu1|2466|Lema_T077670.1	+	14	18	7.19e-05	1	LFLAF
1	jgi|Lepmu1|8076|Lema_T029700.1	+	15	19	7.19e-05	1	LFLAA
1	jgi|Lepmu1|12114|Lema_T063660.1	+	16	20	7.19e-05	1	LFLAV
1	jgi|Lepmu1|7806|Lema_T027000.1	+	17	21	7.19e-05	1	LFLAF
1	jgi|Lepmu1|12140|Lema_T063920.1	+	18	22	7.19e-05	1	LFLAA
1	jgi|Lepmu1|12112|Lema_T063640.1	+	23	27	7.19e-05	1	LFLAL
1	jgi|Lepmu1|11926|Lema_T061780.1	+	25	29	7.19e-05	1	LFLAA
1	jgi|Lepmu1|8304|Lema_T031980.1	+	28	32	7.19e-05	1	LFLAG
1	jgi|Lepmu1|3391|Lema_T098580.1	+	31	35	7.19e-05	1	LFLAI
1	jgi|Lepmu1|7258|Lema_T122030.1	+	31	35	7.19e-05	1	LFLAP
1	jgi|Lepmu1|9168|Lema_T039870.1	+	32	36	7.19e-05	1	LFLAL
1	jgi|Lepmu1|10200|Lema_T055290.1	+	39	43	7.19e-05	1	LFLAL
1	jgi|Lepmu1|5890|Lema_T018640.1	+	39	43	7.19e-05	1	LFLAY
1	jgi|Lepmu1|3342|Lema_T098090.1	+	41	45	7.19e-05	1	LFLAL
1	jgi|Lepmu1|10200|Lema_T055290.1	+	43	47	7.19e-05	1	LFLAA
1	jgi|Lepmu1|11906|Lema_T061580.1	+	44	48	7.19e-05	1	LFLAS
1	jgi|Lepmu1|6466|Lema_T114110.1	+	45	49	7.19e-05	1	LFLAS
1	jgi|Lepmu1|2727|Lema_T080280.1	+	46	50	7.19e-05	1	LFLAT
1	jgi|Lepmu1|4436|Lema_T101080.1	+	69	73	7.19e-05	1	LFLAA
1	jgi|Lepmu1|2965|Lema_T094320.1	+	72	76	7.19e-05	1	LFLAN
1	jgi|Lepmu1|11948|Lema_T062000.1	+	73	77	7.19e-05	1	LFLAF
1	jgi|Lepmu1|8914|Lema_T037330.1	+	78	82	7.19e-05	1	LFLAL
1	jgi|Lepmu1|4286|Lema_T099580.1	+	78	82	7.19e-05	1	LFLAP
1	jgi|Lepmu1|110|Lema_T001100.1	+	79	83	7.19e-05	1	LFLAG
1	jgi|Lepmu1|6810|Lema_T117550.1	+	80	84	7.19e-05	1	LFLAT
1	jgi|Lepmu1|10269|Lema_T055980.1	+	88	92	7.19e-05	1	LFLAF
1	jgi|Lepmu1|2182|Lema_T084140.1	+	91	95	7.19e-05	1	LFLAD
1	jgi|Lepmu1|3690|Lema_T092030.1	+	94	98	7.19e-05	1	LFLAA
1	jgi|Lepmu1|4230|Lema_T099020.1	+	99	103	7.19e-05	1	LFLAS

## Sheet: Sheet1
jgi.p|Lepmu1|2727,jgi.p|Lepmu1|2728	LM	W3	15.9643	0.487625	-5.03293	no	jgi.p|Lepmu1|2727,jgi.p|Lepmu1|2728	LM	W5	8.20247	1.63819	-2.32396	no		jgi.p|Lepmu1|2727,jgi.p|Lepmu1|2728	LM11	W7	15.1603	804.876	5.73039	yes		jgi.p|Lepmu1|2727,jgi.p|Lepmu1|2728	lm11	w11	16.913	112.574	2.73468	yes		jgi.p|Lepmu1|2727,jgi.p|Lepmu1|2728	LM	I3	16.864	17.6616	0.0666642	no		jgi.p|Lepmu1|2727,jgi.p|Lepmu1|2728	LM	I5	10.1252	49.5516	2.29097	no		jgi.p|Lepmu1|2727,jgi.p|Lepmu1|2728	LM	I7
				0.487625	1.63819	804.876	112.574
				17.6616	49.5516	124.635	141.442
				3 dpi	5 dpi	7 dpi	11 dpi
			Topas-Wild	0.487625	1.63819	804.876	112.574
			Topas-Rlm2	17.6616	49.5516	124.635	141.442
[truncated: 11 more columns]
