# Supplementary material for: Comparative Transcriptomic Analysis of Virulence Factors in Leptosphaeria maculans during Compatible and Incompatible Interactions with Canola
Source: Front Plant Sci. 2016 Dec 1;7:1784. doi: 10.3389/fpls.2016.01784 (PMC5131014; doi:10.3389/fpls.2016.01784)
Supplement: Supplementary file 5 [file Table5.XLSX]

## Sheet: Transcrition factors
Supplementary Table S5. List of transcription factors along with their annotations, protein lenth, number of motifs and expression analysis in L. maculans.
padj <0.0001 were considered as DEGs					Topas-wild(3 dpi)				Topas-wild(5 dpi)				Topas-wild(7 dpi)				Topas-wild(11 dpi)				Topas-Rlm2 (3 dpi)				Topas-Rlm2 (5 dpi)				Topas-Rlm2 (7 dpi)				Topas-Rlm2 (11 dpi)
Gene name	Gene ID	Annotation	Length	Motifs	baseMean	log2FoldChange	lfcSE	padj	baseMean	log2FoldChange	lfcSE	padj	baseMean	log2FoldChange	lfcSE	padj	baseMean	log2FoldChange	lfcSE	padj	baseMean	log2FoldChange	lfcSE	padj	baseMean	log2FoldChange	lfcSE	padj	baseMean	log2FoldChange	lfcSE	padj	baseMean	log2FoldChange	lfcSE	padj
Gene_19	Lema_T000190.1	Winged helix repressor DNA-binding	837	1	14.0825	2.99503	0.577753	9.27442e-07	9.88362	2.97659	0.884779	0.00363914	24.8756	3.77915	0.46886	8.80128e-15	24.7543	1.39565	0.392838	0.000832764	8.68497	2.12666	0.720876	0.00720335	4.31937	2.28165	1.01758	NA	3.88001	1.23442	1.32435	NA	9.22851	3.59879	0.80788	7.66688e-05
Gene_53	Lema_T000530.1	C2H2 zinc finger	1328	2	24.3421	-1.19347	0.628034	0.0931979	16.761	-0.26304	0.789593	0.812364	22.2968	-1.45454	0.621221	0.0404526	103.035	-1.31107	0.184163	5.54924e-12	32.8588	0.016936	0.422788	0.975065	13.7366	-0.139907	0.762261	0.91256	11.1241	-1.72345	1.15993	0.215502	17.9548	0.356378	0.702636	0.745005
Gene_66	Lema_T000660.1	Winged helix repressor DNA-binding	1373	1	34.9829	1.48147	0.341284	4.84226e-05	29.5081	2.21629	0.462437	1.39757e-05	29.7049	0.962967	0.369458	0.0213058	124.631	0.921403	0.244729	0.000383938	66.8537	2.614	0.235921	2.10939e-27	16.4883	0.990525	0.69206	0.264577	19.1686	1.58006	0.546556	0.0125418	11.1114	0.716184	0.80682	0.537437
Gene_72	Lema_T000720.1	Zinc finger, CCHC-type	622	11	10.6911	-1.01957	0.835783	0.294228	7.6009	-0.790355	1.21214	0.629029	12.7781	-1.70756	0.92409	0.112401	55.1761	-1.27637	0.330908	0.000270663	10.062	-2.31422	1.18348	0.0836407	4.3994	-1.99396	1.29804	NA	4.84855	-2.55117	1.53863	NA	6.19089	-0.598583	1.23369	0.755575
Gene_83	Lema_T000830.1	C2H2 zinc finger	655	2	42.3441	-2.33613	0.625862	0.000540788	29.5789	-0.98995	0.691377	0.248624	48.867	-1.94811	0.505584	0.000414061	188.99	-2.85692	0.207348	4.94738e-42	57.5597	-0.820032	0.385771	0.0585777	33.212	-0.0970126	0.532422	0.913217	36.1463	-0.551699	0.580318	0.439678	17.651	-3.88322	1.48384	0.0367767
Gene_90	Lema_T000900.1	HMG	865	2	138.591	1.31989	0.18427	5.40841e-12	37.2951	-0.379907	0.536081	0.595713	129.717	0.895299	0.193125	1.61624e-05	572.841	1.04654	0.223569	8.2578e-06	175.226	1.71325	0.160593	1.8353e-25	41.6095	0.0982834	0.470399	0.898849	54.8942	0.582036	0.375906	0.195795	34.6983	-0.149963	0.538676	0.864495
Gene_111	Lema_T001110.1	Helix-turn-helix type 3	161	1	473.046	-1.13278	0.155318	2.12107e-12	283.156	-0.799777	0.228315	0.0023078	608.667	-0.3483	0.116779	0.00762843	2761.84	-0.230808	0.0996677	0.0332247	503.579	-0.879653	0.143077	4.2576e-09	252.125	-1.01288	0.254291	0.000456416	252.738	-1.40436	0.268266	1.36973e-06	221.677	-1.30553	0.289958	6.20608e-05
Gene_149	Lema_T001490.1	bZIP	616	2	313.576	3.0517	0.130129	1.01964e-119	171.953	2.93669	0.19693	2.09719e-48	117.899	0.98906	0.198688	3.24612e-06	945.141	2.23231	0.300865	6.41402e-13	317.292	2.9712	0.118611	1.5928e-136	205.201	3.43778	0.179286	1.40495e-79	136.621	2.53235	0.214375	1.42547e-30	55.2967	1.21078	0.369891	0.00616292
Gene_177	Lema_T001770.1	Nucleic acid-binding, OB-fold	1389	1	138.29	0.986892	0.244457	0.000169327	77.2231	1.03731	0.355029	0.0132143	156.751	1.10844	0.235847	1.2073e-05	450.203	0.153619	0.245679	0.599365	161.551	1.30008	0.224166	3.2947e-08	141.854	2.23573	0.262552	3.97009e-16	78.7556	0.995098	0.340861	0.0116663	41.6999	-0.155201	0.533335	0.858578
Gene_265	Lema_T002650.1	Zn2Cys6	521	1	37.6936	-1.28949	0.5012	0.0201563	27.8105	-0.290675	0.624682	0.736148	56.0428	-0.123278	0.310671	0.763543	210.914	-0.505908	0.114522	2.70068e-05	37.923	-1.30265	0.501006	0.018991	20.5489	-2.01805	1.01861	0.114392	22.6562	-1.09902	0.776711	0.239632	27.0843	-0.0621987	0.627844	0.955866
Gene_287	Lema_T002870.1	Nucleic acid-binding, OB-fold	1508	1	31.9614	-0.154474	0.437365	0.774169	11.0085	-1.6715	1.15996	0.245536	35.5708	0.103913	0.368363	0.83167	139.236	-0.304159	0.13088	0.0325822	20.6409	-1.95541	0.777633	0.0236803	8.8012	-2.67327	1.26758	0.0907997	17.854	-0.43879	0.787257	0.663977	8.21519	-3.0225	1.51457	0.127077
Gene_347	Lema_T003470.1	Transcription factor jumonji	1662	1	109.931	2.18758	0.193821	2.21679e-28	43.9128	1.53677	0.406192	0.000887719	95.1997	1.7056	0.210714	6.74427e-15	238.367	0.716171	0.342934	0.0563013	148.606	2.72938	0.168693	1.92524e-57	48.3755	2.0332	0.355728	1.32534e-07	55.4515	1.88886	0.348245	5.22192e-07	19.2782	0.0897348	0.701437	0.941603
Gene_378	Lema_T003780.1	Zn2Cys6	750	1	23.8589	3.92294	0.408064	7.63188e-21	6.87404	2.50674	1.01756	0.0401506	7.46481	2.02077	0.667796	0.00670104	20.9777	1.20089	0.405872	0.00581708	22.7371	3.90039	0.410174	2.04917e-20	3.60524	1.41805	1.20672	NA	12.7211	3.79638	0.671504	1.49285e-07	0.645601	-0.218016	1.55887	NA
Gene_402	Lema_T004020.1	Nucleic acid-binding, OB-fold	838	1	57.5025	0.303595	0.313773	0.40775	18.1948	-1.35873	0.913213	0.229271	58.6943	0.422466	0.275969	0.192965	215.407	-0.177589	0.121342	0.191591	50.9066	0.0747915	0.336314	0.861609	18.3054	-0.693796	0.749684	0.494272	14.1401	-3.72486	1.50492	0.0344832	17.1749	-1.14372	0.922857	0.367497
Gene_498	Lema_T004980.1	Zn2Cys6	690	1	43.0095	-0.297962	0.390289	0.516594	21.9553	-0.404549	0.693737	0.669804	66.281	0.815969	0.251236	0.00338829	272.33	0.563746	0.0976255	2.92786e-08	40.6584	-0.419868	0.404037	0.371604	32.6719	0.493856	0.531545	0.492348	36.4357	0.616714	0.480258	0.289483	29.2524	0.795224	0.511358	0.244782
Gene_506	Lema_T005060.1	C2H2 zinc finger	728	3	11.64	1.92746	0.567699	0.00176289	3.65882	0.725808	1.28223	NA	5.03111	-0.0941389	0.951185	0.944063	26.8698	0.376801	0.275919	0.225235	10.3139	1.69114	0.607625	0.0116213	5.70509	1.71129	0.964254	0.160505	5.32611	1.58888	0.993488	NA	2.5635	0.929669	1.29386	NA
Gene_550	Lema_T005500.1	HMG	1238	2	40.8256	-2.63348	0.681594	0.000332493	27.2764	-1.3718	0.773302	0.146776	63.9666	-0.59685	0.319405	0.108361	282.108	-0.53418	0.119262	2.06092e-05	36.6539	-5.58828	1.53565	0.000768524	28.297	-0.846417	0.664303	0.326113	28.2079	-1.10911	0.686074	0.175826	20.8055	-2.45079	1.1401	0.0968224
Gene_554	Lema_T005540.1	C2H2 zinc finger	643	3	11.69	1.97772	0.565841	0.00125642	5.42032	1.5821	1.00736	0.201348	14.379	2.16182	0.500833	6.51087e-05	63.6711	2.02039	0.431235	8.10124e-06	11.2494	1.78773	0.592939	0.00595266	3.33894	0.665391	1.16681	NA	3.34956	0.521344	1.28109	NA	1.29222	-0.974449	1.56039	NA
Gene_607	Lema_T006070.1	Nucleic acid-binding, OB-fold	215	1	168.123	-2.72189	0.367667	9.56175e-13	94.9978	-2.40656	0.567413	0.000155577	218.812	-1.34305	0.222083	1.00734e-08	930.715	-1.43421	0.128559	6.85101e-28	177.392	-2.42069	0.332988	2.49555e-12	97.8498	-1.86551	0.488994	0.000847528	101.858	-1.97727	0.476557	0.000191795	82.5564	-2.18192	0.570214	0.000948774
Gene_626	Lema_T006260.1	Winged helix repressor DNA-binding	343	1	33.9836	-0.452862	0.454678	0.393543	10.5086	-3.35825	1.50956	0.065769	30.5522	-0.870913	0.475181	0.115492	133.046	-0.861116	0.138923	2.38945e-09	31.8145	-0.470789	0.455418	0.374208	12.3522	-1.58136	1.04036	0.23332	13.9344	-1.92597	1.15033	0.159616	16.5867	-0.795125	0.930537	0.55587
Gene_657	Lema_T006570.1	Transcription factor jumonji	1564	1	60.8867	2.63282	0.246359	1.52908e-25	29.2775	2.43133	0.443135	4.36431e-07	49.4148	1.80724	0.295091	6.35981e-09	139.172	1.27747	0.325426	0.000207804	50.5976	2.20632	0.279557	2.34756e-14	19.0084	1.64541	0.581506	0.0183498	16.371	0.857161	0.706233	0.31863	5.64874	-0.65166	1.2148	0.72797
Gene_672	Lema_T006720.1	Nucleic acid-binding, OB-fold	611	4	252.155	2.07172	0.131999	4.38968e-54	54.1618	0.0273228	0.431275	0.967546	139.38	0.813002	0.175348	1.61248e-05	477.209	0.234876	0.07932	0.00577655	273.063	2.24187	0.126183	4.39187e-69	57.1582	0.387274	0.394692	0.464262	81.0402	0.899366	0.310069	0.0122135	34.017	-0.595782	0.572988	0.464011
Gene_682	Lema_T006820.1	Myb	1065	5	33.4168	-0.0414088	0.402012	0.936816	14.1328	-0.970941	0.921788	0.411332	38.4215	0.153509	0.344051	0.733787	141.98	-0.539197	0.122933	3.0989e-05	37.4048	0.0534942	0.387567	0.916185	24.6685	-0.309122	0.75681	0.788821	22.0694	0.401066	0.578958	0.58228	15.8007	0.486938	0.634039	0.603917
Gene_712	Lema_T007120.1	Zn2Cys6	710	1	6.02911	0.528728	0.842268	0.597679	1.53571	-1.27261	1.53551	NA	10.9952	1.47397	0.588873	0.0275926	36.6878	0.912551	0.354825	0.017318	8.11068	0.93477	0.74306	0.276731	3.21677	0.616366	1.16391	NA	13.9929	2.44819	0.74324	0.00395856	2.7232	0.767866	1.29564	NA
Gene_751	Lema_T007510.1	Zn2Cys6	706	2	96.0556	-0.44696	0.27727	0.158928	41.1421	-1.25787	0.620023	0.095035	134.322	0.452712	0.194825	0.0420269	419.274	-0.580217	0.0983684	1.43286e-08	84.4432	-0.992996	0.328604	0.00584027	44.9161	-0.660414	0.523015	0.33093	51.6928	-0.415615	0.453587	0.458086	44.278	-0.377928	0.504215	0.614705
Gene_790	Lema_T007900.1	Nucleic acid-binding, OB-fold	1010	1	98.9245	0.168838	0.239945	0.552382	36.2415	-1.03435	0.61951	0.17245	102.65	-0.0269488	0.233063	0.933888	383.353	-0.311665	0.103776	0.00509926	107.344	0.364356	0.224465	0.155762	31.1531	-1.54068	0.733078	0.0921467	46.1403	-0.687251	0.532199	0.286768	36.6954	-0.553584	0.573077	0.50093
Gene_830	Lema_T008300.1	Winged helix repressor DNA-binding	708	1	87.8524	1.16638	0.222561	6.91222e-07	40.9898	0.844917	0.433339	0.110007	91.8927	1.10648	0.207593	5.56058e-07	322.486	0.689975	0.142372	3.80545e-06	92.4839	1.30588	0.211815	3.84362e-09	35.9279	0.958858	0.430034	0.0717209	28.7963	0.0819457	0.535817	0.911379	33.8766	0.433129	0.537597	0.583092
Gene_847	Lema_T008470.1	Zn2Cys6	835	1	137.577	1.2572	0.515093	0.0280819	105.585	1.82576	0.536215	0.00319198	60.3485	-1.4217	0.603425	0.0391287	225.439	-2.11904	0.417074	1.19921e-06	132.586	1.15328	0.491593	0.0357188	108.299	1.99461	0.562245	0.00217141	52.8749	0.220668	0.666129	0.803404	21.9094	-2.55404	1.19687	0.0995659
Gene_855	Lema_T008550.1	Zn2Cys6	691	3	23.2082	4.28882	0.452688	2.86516e-20	0.533086	-0.136435	1.53877	NA	3.2479	1.12594	0.9952	0.351397	27.2027	2.33861	0.30044	4.13977e-14	18.6451	4.13695	0.448284	2.78024e-19	5.8888	2.84537	1.01412	0.0195134	9.32793	3.89107	0.755507	2.10652e-06	9.19311	3.78549	0.869873	0.000119411
Gene_871	Lema_T008710.1	C2H2 zinc finger	819	3	121.836	2.31238	0.191472	2.27527e-32	26.7596	0.620841	0.543007	0.367868	95.2638	1.7502	0.206098	2.58926e-16	219.789	0.499703	0.137784	0.00063864	97.9336	1.93011	0.212015	8.6467e-19	28.1206	0.924322	0.503142	0.14589	36.3885	1.15025	0.439661	0.0250207	24.1915	0.378072	0.633654	0.69531
Gene_871	Lema_T008710.1	Homeodomain-like	819	2	121.836	2.31238	0.191472	2.27527e-32	26.7596	0.620841	0.543007	0.367868	95.2638	1.7502	0.206098	2.58926e-16	219.789	0.499703	0.137784	0.00063864	97.9336	1.93011	0.212015	8.6467e-19	28.1206	0.924322	0.503142	0.14589	36.3885	1.15025	0.439661	0.0250207	24.1915	0.378072	0.633654	0.69531
Gene_884	Lema_T008840.1	Zn2Cys6	746	2	98.4289	1.67764	0.208745	7.42275e-15	41.3054	1.13409	0.421136	0.0238449	90.7952	1.37738	0.211975	6.33989e-10	259.183	0.440175	0.101979	4.17874e-05	73.6769	1.02875	0.253185	0.000153431	26.7702	0.0147	0.614312	0.989251	34.2811	0.603185	0.48058	0.300704	42.8317	1.77636	0.370094	1.61425e-05
Gene_911	Lema_T009110.1	Zn2Cys6	778	3	93.4223	0.0743788	0.250685	0.810615	38.7173	-0.832647	0.575752	0.243784	88.7252	-0.736138	0.298359	0.030103	416.875	-0.137853	0.10163	0.2288	93.1829	-0.0958069	0.263554	0.768211	47.8766	0.00768691	0.450773	0.993167	51.0125	-0.2321	0.455771	0.693925	29.9803	-1.53659	0.777029	0.130749
Gene_918	Lema_T009180.1	Helix-turn-helix, AraC type	288	1	13.259	0.782918	0.589155	0.251904	2.6295	-1.85511	1.52891	NA	11.8644	0.259787	0.633721	0.755839	57.2827	0.682934	0.214696	0.00291439	15.5961	1.17988	0.515936	0.0410636	2.47162	-1.46386	1.3083	NA	2.72924	-1.93676	1.53314	NA	13.1211	2.05738	0.718857	0.0201769
Gene_918	Lema_T009180.1	Homeodomain-like	288	1	13.259	0.782918	0.589155	0.251904	2.6295	-1.85511	1.52891	NA	11.8644	0.259787	0.633721	0.755839	57.2827	0.682934	0.214696	0.00291439	15.5961	1.17988	0.515936	0.0410636	2.47162	-1.46386	1.3083	NA	2.72924	-1.93676	1.53314	NA	13.1211	2.05738	0.718857	0.0201769
Gene_936	Lema_T009360.1	Nucleic acid-binding, OB-fold	151	1	1746.14	-4.8716	0.228735	7.31538e-99	1084.1	-2.728	0.19587	2.84367e-42	2522.18	-1.3474	0.106552	3.3787e-35	13452.8	-0.484364	0.17219	0.00892321	1801	-4.57992	0.207702	5.93734e-106	1039.61	-2.59363	0.199473	9.40913e-37	1089.2	-3.24083	0.223017	5.66477e-46	1217.88	-1.01791	0.124812	7.63524e-15
Gene_965	Lema_T009650.1	Nucleic acid-binding, OB-fold	575	1	243.206	-2.19579	0.261665	4.15586e-16	158.389	-1.25545	0.331501	0.000875989	420.304	-0.113293	0.127611	0.475987	1888.24	0.0445313	0.0718107	0.602696	243.875	-2.34965	0.273974	8.8763e-17	129.761	-2.00919	0.438367	3.78354e-05	142.021	-2.02432	0.411348	6.49528e-06	121.592	-1.92675	0.447646	0.000144808
Gene_985	Lema_T009850.1	C2H2 zinc finger	1142	2	120.978	2.68633	0.178791	1.24287e-49	36.5543	1.47098	0.439535	0.00383946	77.3628	1.53248	0.233646	4.29292e-10	208.276	0.692496	0.302628	0.0355301	116.604	2.53159	0.186392	1.02082e-40	27.9624	1.12076	0.504314	0.0727942	26.5309	0.485963	0.581759	0.501273	20.5489	0.831106	0.586189	0.29189
Gene_1007	Lema_T010070.1	HMG	134	2	15.9107	-4.65808	1.54864	0.00599637	10.5813	-1.6109	1.16256	0.266029	17.1848	-4.61025	1.41416	0.00325888	74.5743	-6.28707	0.758786	7.57406e-16	17.5033	-3.16794	1.13879	0.0116588	8.39606	-2.62558	1.26992	0.0980968	9.27445	-3.26168	1.52423	0.068808	7.83333	-2.9684	1.51557	0.134898
Gene_1023	Lema_T010230.1	Zn2Cys6	798	1	52.336	2.26103	0.278344	3.71893e-15	50.4202	3.13558	0.353758	1.78211e-17	39.9162	1.5419	0.324011	9.21348e-06	117.644	0.809969	0.245046	0.00194286	53.87	2.21039	0.280344	2.49148e-14	43.8195	2.98773	0.377834	5.50346e-14	31.1969	1.93881	0.492484	0.000434614	8.23609	-0.725034	1.21282	0.694845
Gene_1027	Lema_T010270.1	Helix-turn-helix, AraC type	310	1	51.8701	0.912101	0.287606	0.00363995	26.7112	0.431349	0.579475	0.575907	51.7586	0.478904	0.302392	0.177114	174.728	-0.0873588	0.199145	0.717378	68.9209	1.31884	0.250089	5.84595e-07	13.9275	-0.895285	0.868627	0.437017	28.5542	0.72057	0.5071	0.23764	10.8956	-1.66457	1.17277	0.291495
Gene_1120	Lema_T011200.1	bZIP	351	2	337.87	4.52337	0.190822	2.67757e-122	186.355	4.45778	0.234279	1.26234e-78	61.881	1.58809	0.300336	6.89965e-07	313.694	1.95538	0.188228	2.5991e-24	349	4.55237	0.170759	1.41293e-154	165.926	4.52476	0.241965	1.04502e-75	89.4497	3.35831	0.289687	1.75329e-29	34.6941	2.01005	0.468709	0.000154346
Gene_1120	Lema_T011200.1	HMG	351	1	337.87	4.52337	0.190822	2.67757e-122	186.355	4.45778	0.234279	1.26234e-78	61.881	1.58809	0.300336	6.89965e-07	313.694	1.95538	0.188228	2.5991e-24	349	4.55237	0.170759	1.41293e-154	165.926	4.52476	0.241965	1.04502e-75	89.4497	3.35831	0.289687	1.75329e-29	34.6941	2.01005	0.468709	0.000154346
Gene_1125	Lema_T011250.1	Zn2Cys6	569	1	28.189	0.439379	0.446919	0.399842	8.77917	-1.15199	1.18451	0.450906	32.3596	0.778937	0.370436	0.06831	123.267	0.507366	0.170544	0.00554284	24.1817	0.130802	0.488867	0.83216	9.74562	-0.185997	0.894495	0.899268	12.6353	-0.420706	0.938663	0.731377	8.59793	-0.952866	1.20331	0.591166
Gene_1191	Lema_T011910.1	APSES	863	1	62.9556	0.495299	0.291804	0.136638	21.8466	-0.975051	0.783265	0.322687	444.801	8.8083	0.189594	5.87509e-22	508.605	1.59903	0.389331	0.000100673	78.6859	0.925409	0.254151	0.000762701	30.8346	0.0926582	0.570983	0.922575	39.3861	0.42943	0.484408	0.472627	26.346	-0.354903	0.699342	0.744937
Gene_1245	Lema_T012450.1	Zinc finger, DHHC-type	390	1	25.3188	-0.679818	0.536532	0.275712	18.7247	0.180082	0.696915	0.85489	29.3001	-0.187724	0.415844	0.730483	181.336	0.661003	0.103437	7.24657e-10	28.2671	-0.339289	0.477121	0.5475	12.0293	-0.60373	0.87723	0.629092	20.4755	0.632486	0.580125	0.373894	13.4718	0.00703335	0.794744	0.996738
Gene_1402	Lema_T074270.1	NDT80/PhoG like DNA-binding	712	1	62.7194	0.281577	0.315402	0.445099	21.7277	-1.58863	0.915526	0.155794	61.0965	-0.201884	0.339214	0.644638	223.154	-0.589357	0.219009	0.0125293	52.5493	-0.333506	0.375422	0.446787	21.6486	-0.92667	0.753422	0.344135	33.8012	0.310345	0.495769	0.622904	18.4129	-1.37941	0.928689	0.266986
Gene_1442	Lema_T074670.1	HMG	71	4	158.64	-3.10415	0.423599	1.65125e-12	100.077	-1.9879	0.504219	0.000496862	236.461	-0.889841	0.209101	8.38932e-05	1109.91	-0.583768	0.158673	0.000528324	168.603	-2.71077	0.372622	2.40188e-12	90.3574	-2.44801	0.592952	0.000258454	98.7834	-2.29242	0.534303	0.000107507	96.2694	-1.09354	0.411204	0.033272
Gene_1467	Lema_T074920.1	Zn2Cys6	721	1	8.68807	-0.983652	0.940549	0.369933	11.5728	1.1547	0.810363	0.251204	12.2853	-0.00344721	0.632154	0.996921	59.6788	0.305377	0.185849	0.139517	10.0737	-0.459146	0.79697	0.629431	5.45085	-0.183685	1.1119	0.921025	3.28651	-2.13844	1.53293	NA	2.77833	-1.81746	1.5403	NA
Gene_1505	Lema_T075300.1	HMG	491	2	102.753	-0.173754	0.246586	0.552003	54.5877	-0.473513	0.473251	0.436863	103.613	-0.36613	0.239267	0.193134	412.933	-0.683718	0.0984088	1.84064e-11	101.079	-0.270073	0.253859	0.360005	54.7237	-0.198487	0.44492	0.767379	58.7391	-0.591978	0.473255	0.302602	47.8558	-0.242321	0.474177	0.74274
Gene_1558	Lema_T075830.1	bZIP	400	2	50.8766	2.25593	0.274668	1.80089e-15	22.9486	1.91451	0.516893	0.00117623	73.6197	2.46827	0.243181	5.97867e-23	192.811	1.82715	0.258619	8.12175e-12	48.8401	2.14786	0.28182	1.88207e-13	11.3945	0.611058	0.77923	0.572024	28.9583	1.80199	0.514623	0.00201179	13.3443	0.743531	0.807485	0.521848
Gene_1607	Lema_T076320.1	Heteromeric CCAAT factors	144	1	320.353	1.89155	0.20215	8.4931e-20	143.343	1.3984	0.257598	5.97081e-07	152.929	0.142052	0.21991	0.614118	596.264	-0.157206	0.124493	0.264969	321.052	1.83581	0.169145	2.52311e-26	94.3203	0.801555	0.311155	0.0343574	91.0334	0.550569	0.314893	0.139654	72.1796	0.261861	0.387768	0.65377
Gene_1649	Lema_T076740.1	Winged helix repressor DNA-binding	754	1	39.4109	2.62994	0.323897	3.81906e-15	6.53186	0.543293	0.971757	0.683271	38.0521	2.26817	0.333232	8.48636e-11	100.316	1.42888	0.39109	0.000579623	23.4645	1.57774	0.431203	0.000716518	7.28865	0.632537	0.925789	0.632238	10.0484	1.00556	0.819406	0.312834	2.84279	-1.84062	1.54298	NA
Gene_1725	Lema_T086810.1	bZIP	740	2	80.3684	0.791845	0.245529	0.0030766	37.9014	0.0475421	0.537531	0.954114	92.9048	0.946508	0.215603	4.76484e-05	364.503	0.709074	0.282396	0.020355	86.1631	0.922479	0.233893	0.000245275	23.2688	-0.961519	0.74497	0.319188	62.6499	1.35289	0.336558	0.000316546	41.2551	0.921662	0.437584	0.104773
Gene_1763	Lema_T087190.1	Zn2Cys6	976	2	34.5767	0.548005	0.38268	0.214078	26.0452	1.11478	0.54557	0.0926156	79.8118	2.09357	0.221453	5.1044e-20	333.239	2.039	0.129516	1.41538e-54	44.8985	1.20299	0.310163	0.000315233	23.5844	0.996569	0.576783	0.173022	24.7808	0.778109	0.584324	0.270756	27.6439	1.35112	0.547085	0.0511464
Gene_1783	Lema_T087390.1	HMG	216	1	42.2829	-2.70341	0.681401	0.000222064	21.1513	-4.12652	1.48933	0.0196484	61.1774	-1.23721	0.386605	0.00394127	295.865	-0.506191	0.173662	0.00661938	48.0886	-1.95996	0.532441	0.000660542	29.7351	-1.27762	0.738973	0.17282	25.866	-2.06335	0.900273	0.0508935	50.2891	0.706768	0.419865	0.205332
Gene_1821	Lema_T087770.1	Zn2Cys6	601	3	5.3029	-1.18327	1.29094	0.433839	11.0178	1.76949	0.949011	0.126533	212.539	5.62295	0.49689	2.43797e-28	194.261	3.33641	0.424763	2.3918e-14	3.67156	-2.93278	1.6268	0.112683	1.91543	-1.19663	1.32165	NA	12.9521	2.32993	0.811612	0.0131944	13.2982	2.36606	0.885058	0.0322176
Gene_1841	Lema_T087970.1	C2H2 zinc finger	310	2	36.5467	-1.55133	0.534346	0.00814248	18.2666	-2.34833	1.13104	0.0874681	57.2708	-0.331678	0.327034	0.409774	211.068	-0.676089	0.170298	0.00017446	34.5034	-2.31971	0.682003	0.0017469	21.3963	-0.905091	0.746547	0.351601	21.4298	-1.68523	0.907785	0.115793	19.2357	-1.35731	0.919717	0.270347
Gene_2067	Lema_T082990.1	APSES	858	1	258.327	1.92798	0.13588	2.35051e-44	58.7509	0.1196	0.401391	0.831226	112.587	-0.0448994	0.224774	0.882033	379.565	-0.801256	0.0963524	5.9175e-16	279.036	2.08227	0.126717	3.21794e-59	64.1781	0.349475	0.382975	0.501439	112.322	1.42275	0.250994	1.37798e-07	40.4902	-1.28877	0.686048	0.152523
Gene_2098	Lema_T083300.1	Nucleic acid-binding, OB-fold	162	1	974.092	-1.73303	0.125935	8.82002e-42	595.552	-1.33822	0.183617	5.31116e-12	1441.42	-0.295661	0.0963743	0.00591313	7418.21	0.184425	0.0919429	0.0674033	992.231	-1.74904	0.126305	2.69548e-42	595.994	-0.798786	0.165157	1.1914e-05	544.521	-2.00481	0.218311	9.98691e-19	557.968	-0.841016	0.166831	5.13686e-06
Gene_2119	Lema_T083510.1	HMG	193	2	0.128406	0.728615	1.75026	NA	0.0727155	1.79251	1.65489	NA	0.139453	0.524154	1.62297	NA	0.593421	-1.94377	1.39514	0.215484	0.131055	0.66947	1.73826	NA	0.0685243	1.64422	1.34809	NA	0.07524	1.7458	1.65469	NA	0.0643058	2.06495	1.68847	NA
Gene_2135	Lema_T083670.1	HMG	907	2	108.033	3.76137	0.192069	1.01757e-83	43.2024	3.08994	0.384718	1.84009e-14	28.3076	1.0578	0.398959	0.0190414	73.7299	0.176455	0.277578	0.59277	64.318	2.89077	0.247838	2.89517e-30	13.7261	1.25345	0.697967	0.155428	15.2497	1.36907	0.643329	0.0703238	9.69617	-0.469125	1.22077	0.808979
Gene_2145	Lema_T083770.1	Homeodomain-like	227	1	12.1655	4.24482	0.58834	3.73624e-12	0.300845	0.472407	1.5518	NA	5.46194	2.90263	0.789905	0.000798871	15.6257	2.28866	0.444166	8.38543e-07	16.1442	4.80325	0.513867	9.25672e-20	0.28245	0.527419	1.31647	NA	5.17837	3.54674	1.06959	NA	3.01048	3.83899	1.10328	NA
Gene_2156	Lema_T083880.1	HMG	418	2	17.7034	-0.701133	0.629916	0.33951	14.3367	0.219805	0.795464	0.844158	54.886	1.7248	0.262396	3.92827e-10	152.727	0.948119	0.272421	0.00107353	22.6802	-0.0543396	0.508149	0.935459	5.90195	-2.28504	1.28566	0.159902	8.34276	-1.27602	1.17887	0.377326	10.5663	-0.108524	0.946579	0.948926
Gene_2170	Lema_T084020.1	Nucleic acid-binding, OB-fold	311	1	275.587	-2.13918	0.241865	8.74558e-18	158.561	-1.65426	0.35908	3.25572e-05	461.62	-0.0879883	0.118773	0.558669	1829.15	-0.388684	0.0700598	1.04077e-07	280.382	-2.11635	0.239131	8.35987e-18	170.376	-1.34995	0.33647	0.000406704	168.44	-1.7721	0.35889	5.99636e-06	128.096	-2.38621	0.495492	1.49817e-05
Gene_2231	Lema_T084630.1	Zinc finger, Rad18-type putative	670	1	92.5339	0.0695285	0.252949	0.823911	63.0287	0.531514	0.37521	0.254405	90.3359	-0.241952	0.255575	0.445131	450.366	0.187879	0.0958948	0.0745785	107.303	0.38542	0.227788	0.138012	35.614	-0.872689	0.604767	0.259719	43.2562	-0.482022	0.503154	0.4365	30.5878	-0.789064	0.624912	0.356334
Gene_2238	Lema_T084700.1	Zn2Cys6	761	1	35.7422	0.869602	0.361328	0.0305415	27.7438	1.44824	0.512524	0.0169444	32.7118	0.330616	0.394221	0.502696	151.957	0.71443	0.125294	4.4044e-08	47.5124	1.46626	0.296932	3.18964e-06	12.1343	0.17387	0.769102	0.888918	18.302	0.914184	0.585598	0.192405	12.7886	0.285437	0.800482	0.824014
Gene_2260	Lema_T084920.1	C2H2 zinc finger	319	2	0.0293964	1.64143	1.93157	NA	0.0165754	2.20937	1.7596	NA	0.0320499	1.34096	1.71535	NA	0.804698	0.813781	1.40435	0.628291	0.0298911	1.5837	1.90554	NA	0.0155192	1.63577	1.31659	NA	0.0171093	2.18365	1.76953	NA	0.0146617	2.43892	1.81426	NA
Gene_2267	Lema_T084990.1	Myb	737	1	106.005	0.493624	0.22018	0.0448742	41.8597	-0.488998	0.533354	0.480452	97.5566	0.0547705	0.233547	0.860162	359.206	-0.368909	0.11022	0.00169165	95.8767	0.159254	0.244556	0.582705	49.5819	-0.174861	0.4938	0.817293	46.3685	-0.106895	0.451757	0.863633	39.5537	-0.472552	0.574779	0.573682
Gene_2287	Lema_T085190.1	Myb	559	3	8.02676	-3.87248	1.5662	0.0259524	4.51266	-2.43953	1.52795	NA	8.67552	-3.84541	1.44537	0.0186029	42.2924	-2.6754	0.34363	4.08445e-14	13.0118	-0.946869	0.790609	0.301359	7.15658	-0.591414	1.0906	0.711628	6.52002	-0.861312	1.19888	NA	9.01714	0.33181	0.958729	0.829781
Gene_2396	Lema_T086280.1	Zn2Cys6	763	1	75.1052	-1.12589	0.343993	0.00264636	37.567	-1.54725	0.681064	0.0599054	108.658	-0.354839	0.244791	0.220113	382.896	-0.869459	0.112096	5.12113e-14	92.8392	-0.555003	0.284193	0.0840499	54.1951	0.0988583	0.410209	0.882765	53.14	-0.55111	0.474508	0.341085	38.5442	-1.01927	0.621404	0.216755
Gene_2396	Lema_T086280.1	Homeodomain-like	763	1	75.1052	-1.12589	0.343993	0.00264636	37.567	-1.54725	0.681064	0.0599054	108.658	-0.354839	0.244791	0.220113	382.896	-0.869459	0.112096	5.12113e-14	92.8392	-0.555003	0.284193	0.0840499	54.1951	0.0988583	0.410209	0.882765	53.14	-0.55111	0.474508	0.341085	38.5442	-1.01927	0.621404	0.216755
Gene_2453	Lema_T077540.1	Zn2Cys6	745	1	26.8239	-0.264663	0.482691	0.647527	8.26375	-3.09586	1.51522	0.0926254	26.1631	-1.08677	0.573741	0.103344	93.3214	-1.42071	0.18363	5.9588e-14	16.4702	-3.06729	1.14184	0.0151216	10.2397	-1.29715	1.05525	0.344303	12.2382	-0.805732	0.928181	0.483004	13.2313	-1.31531	1.186	0.429504
Gene_2545	Lema_T078460.1	C2H2 zinc finger	1229	2	106.199	2.09458	0.185173	1.67485e-28	34.03	0.732177	0.505157	0.242626	69.0463	1.02817	0.240397	7.68703e-05	238.314	0.541142	0.210054	0.0171195	99.503	1.87215	0.198251	3.78993e-20	23.5674	0.185196	0.614785	0.848288	39.809	0.932713	0.45437	0.0809786	24.0992	-0.0148045	0.696129	0.991635
Gene_2574	Lema_T078750.1	bHLH	1044	1	176.469	-0.418614	0.197979	0.0598421	67.4678	-2.43768	0.672073	0.00153929	174.034	-0.90744	0.212618	7.98022e-05	658.577	-1.33324	0.117636	9.35889e-29	169.233	-0.683232	0.214415	0.00352488	65.996	-1.74632	0.549908	0.00708769	78.3992	-1.62489	0.49598	0.00417343	68.0402	-1.46098	0.5299	0.0263087
Gene_2603	Lema_T079040.1	Zn2Cys6	681	3	29.5897	2.49531	0.35649	1.70051e-11	22.8798	2.7059	0.55696	1.02934e-05	23.4969	1.68822	0.419728	0.000214884	121.924	2.25581	0.251775	2.35553e-18	33.7927	2.63239	0.339197	6.51619e-14	9.09888	1.5213	0.801958	0.13234	19.2831	2.58401	0.557174	2.40221e-05	12.4983	2.11196	0.724369	0.0176025
Gene_2617	Lema_T079180.1	Homeodomain-like	582	1	62.4005	1.03287	0.28003	0.000635312	26.2153	0.350233	0.586562	0.660827	41.0394	0.0404645	0.355333	0.934767	182.473	-0.161569	0.160355	0.382549	81.1768	1.52438	0.239216	1.06855e-09	29.8581	0.466313	0.574152	0.556143	28.0546	0.448147	0.546122	0.509334	13.5511	-0.922248	0.934981	0.490537
Gene_2620	Lema_T079210.1	Zn2Cys6	574	1	12.9764	-0.326241	0.705682	0.702021	6.43713	-0.557998	1.21128	0.738501	17.5272	0.690378	0.468397	0.211814	63.2866	-0.00906067	0.196438	0.97201	12.174	-0.343195	0.705686	0.686726	8.31495	0.416786	0.91245	0.761063	5.83427	-0.66538	1.20887	NA	4.76037	-0.359678	1.22838	0.857643
Gene_2643	Lema_T079440.1	Zn2Cys6	1034	1	52.6578	0.333858	0.330491	0.38708	17.4927	-1.32484	0.920398	0.246079	59.359	0.492136	0.299263	0.160265	205.513	-0.195849	0.279886	0.553831	49.3736	0.110548	0.353112	0.800846	27.5401	0.477233	0.540133	0.516981	25.9684	0.0271812	0.587675	0.974155	17.4164	-1.10635	0.930448	0.392147
Gene_2653	Lema_T079540.1	C2H2 zinc finger	704	2	40.3392	0.349714	0.397475	0.451548	28.8396	1.00766	0.530059	0.119055	96.6686	1.99292	0.247611	9.64226e-15	317.202	1.55633	0.312082	1.91706e-06	27.7482	-0.664485	0.528233	0.276731	36.1158	1.28488	0.492794	0.0318377	17.8216	-0.0919198	0.711475	0.924502	15.329	0.531085	0.665237	0.587472
Gene_2670	Lema_T079710.1	Nucleic acid-binding, OB-fold	107	1	43.4708	0.124587	0.355079	0.775733	11.8863	-3.49219	1.50675	0.0546513	58.4114	0.468201	0.289881	0.168353	205.039	0.0979638	0.115906	0.46869	34.3795	-0.791772	0.47782	0.146639	13.1315	-1.72724	1.03326	0.187051	14.1762	-2.08264	1.14435	0.123366	25.3942	0.536055	0.580688	0.520935
Gene_2679	Lema_T079800.1	Zn2Cys6	874	4	113.551	1.80322	0.195212	2.5591e-19	50.7964	1.36447	0.379148	0.00169179	95.0687	1.33886	0.209328	1.1949e-09	442.039	1.46733	0.116621	3.30563e-35	119.34	1.87416	0.190112	7.09128e-22	53.3249	1.57293	0.363794	0.000115612	46.8314	1.04168	0.404344	0.0274282	35.3291	1.14839	0.441345	0.0380958
Gene_2685	Lema_T079860.1	C2H2 zinc finger	549	6	19.4911	0.266279	0.58985	0.709152	9.13006	0.0952251	0.974925	0.948815	14.2114	-0.800206	0.729708	0.368659	55.4213	-1.10045	0.335619	0.00212332	17.1265	0.20073	0.595469	0.784611	8.72269	0.201286	0.923398	0.893051	4.72663	-2.52262	1.53918	NA	4.01138	-2.21318	1.54037	NA
Gene_2686	Lema_T079870.1	Helix-turn-helix type 3	206	1	111.437	-2.27284	0.390014	2.81647e-08	60.8209	-2.3176	0.676455	0.00297458	132.065	-1.76824	0.30435	4.03662e-08	1482.44	1.27078	0.169931	4.15691e-13	111.764	-2.50099	0.41739	1.08078e-08	62.0693	-1.62576	0.553884	0.0138	62.4495	-2.43543	0.67623	0.00142908	92.2345	0.0712781	0.337874	0.899169
Gene_2686	Lema_T079870.1	Lambda repressor-like, DNA-binding	206	1	111.437	-2.27284	0.390014	2.81647e-08	60.8209	-2.3176	0.676455	0.00297458	132.065	-1.76824	0.30435	4.03662e-08	1482.44	1.27078	0.169931	4.15691e-13	111.764	-2.50099	0.41739	1.08078e-08	62.0693	-1.62576	0.553884	0.0138	62.4495	-2.43543	0.67623	0.00142908	92.2345	0.0712781	0.337874	0.899169
Gene_2712	Lema_T080130.1	Zinc finger, DHHC-type	602	1	151.83	-0.60169	0.220866	0.0134573	77.8087	-0.930565	0.429012	0.0732799	147.102	-1.00515	0.229926	5.15455e-05	672.51	-0.842235	0.0873862	4.51772e-21	148.201	-0.783775	0.233545	0.00203654	62.1313	-1.61805	0.550934	0.0137505	78.6758	-1.05019	0.428849	0.0365269	67.2524	-0.979697	0.471728	0.110194
Gene_2854	Lema_T081550.1	Zn2Cys6	696	2	25.631	1.38369	0.413168	0.00205899	21.1559	1.91491	0.593339	0.00556062	21.6084	0.872747	0.448491	0.0932578	107.809	1.31103	0.138341	2.0972e-20	27.3985	1.57153	0.387177	0.000156149	14.9502	1.72731	0.637925	0.02499	23.2946	2.38308	0.491559	9.13458e-06	9.90472	1.13989	0.816898	0.300988
Gene_2866	Lema_T081670.1	Zn2Cys6	543	2	17.8215	3.70348	0.437883	2.38812e-16	10.4172	3.14334	0.848894	0.00117927	12.2615	2.88932	0.513427	1.11804e-07	14.4293	0.545088	0.347963	0.160101	22.917	3.91071	0.407601	9.11223e-21	0.692242	-0.285009	1.31053	NA	2.59081	1.36911	1.31761	NA	0.645522	-0.214089	1.55779	NA
Gene_2874	Lema_T081750.1	Zn2Cys6	500	1	74.7645	-3.96471	0.759675	7.73768e-07	48.0261	-2.3207	0.763493	0.0095334	95.2477	-2.06152	0.377731	2.82234e-07	463.987	-1.36015	0.133132	1.50534e-23	80.6037	-3.07928	0.569721	2.92066e-07	42.0576	-2.58069	0.822959	0.00795372	47.9574	-2.92572	0.884381	0.00378311	55.2382	-1.17654	0.575452	0.116356
Gene_2878	Lema_T081790.1	Winged helix repressor DNA-binding	414	1	885.868	-9.47968	1.31308	3.6174e-12	510.409	-4.5711	0.492199	3.97505e-19	968.332	-5.62439	0.944233	1.73135e-08	4209.26	-5.50663	0.19318	6.56817e-177	920.528	-5.61584	0.958021	2.30229e-08	520.564	-2.711	0.285152	5.96951e-20	532.736	-4.42837	0.946426	1.99926e-05	435.878	-7.66207	1.30832	6.69001e-08
Gene_2905	Lema_T082060.1	Zn2Cys6	438	1	0.116938	0.806749	1.78011	NA	0.0664223	1.82602	1.67709	NA	0.127085	0.59675	1.64398	NA	0.540841	-1.8005	1.4052	0.257703	0.119442	0.746733	1.76692	NA	0.0628131	1.65976	1.35472	NA	0.0687732	1.78395	1.67741	NA	0.0587927	2.09256	1.7133	NA
Gene_2998	Lema_T094650.1	C2H2 zinc finger	550	2	26.6769	-1.86789	0.688198	0.0138286	30.5554	0.73979	0.508797	0.241117	58.3082	0.649687	0.279103	0.0416563	184.396	-0.149647	0.209661	0.545228	43.9437	0.0535727	0.368033	0.911258	17.3499	-0.488039	0.755408	0.654263	32.7242	1.07247	0.43984	0.0373838	12.3046	-1.75306	1.16908	0.262058
Gene_3012	Lema_T094790.1	Grainyhead/CP2	813	1	145.761	4.31149	0.188828	1.61479e-113	26.0366	2.42973	0.499056	9.82011e-06	52.12	2.43469	0.284475	1.4761e-16	268.839	2.79285	0.407793	3.60316e-11	184.754	4.61701	0.175502	1.56272e-150	35.3075	3.065	0.416835	3.59161e-12	71.3907	4.15169	0.286054	7.31094e-46	5.55321	-0.39066	1.22944	0.844846
Gene_3255	Lema_T097220.1	HMG	701	1	21.9484	-1.05477	0.653759	0.158587	9.27551	-3.20486	1.52039	0.0826408	26.4249	-0.72865	0.561771	0.27822	139.112	-0.292904	0.255874	0.316193	19.8504	-2.42963	0.938395	0.0195403	14.2263	-0.201565	0.794492	0.87547	11.4497	-1.76157	1.17762	0.212335	12.6847	-0.634088	0.97269	0.666282
Gene_3256	Lema_T097230.1	Bromodomain transcription factor	1151	1	140.77	1.49676	0.26031	4.36684e-08	58.9525	0.899578	0.421658	0.0786723	116.537	0.883597	0.293839	0.00709504	298.333	-0.429908	0.265763	0.146167	144.404	1.49309	0.248772	1.01988e-08	44.5989	0.212947	0.504409	0.781125	79.3117	1.41602	0.360085	0.000441356	28.3841	-0.523247	0.667523	0.595205
Gene_3284	Lema_T097510.1	Winged helix repressor DNA-binding	245	1	150.487	-1.21473	0.27576	3.68801e-05	82.0429	-1.10864	0.440918	0.0361865	338.477	0.973876	0.150019	6.59921e-10	1166.94	0.483991	0.193193	0.020658	156.101	-1.07379	0.261511	0.000129014	79.8075	-0.968925	0.431747	0.069735	83.9904	-1.10659	0.423969	0.0253861	67.3502	-1.95391	0.622908	0.00939557
Gene_3400	Lema_T098670.1	HMG	1492	1	28.9382	-2.03603	0.684553	0.00662873	16.9732	-2.09957	1.14024	0.131565	61.496	0.377283	0.281685	0.261167	178.803	-0.621168	0.168409	0.000510222	31.7137	-1.4993	0.572214	0.0180225	14.1212	-1.8472	1.02703	0.154733	17.5549	-1.42398	0.912531	0.192613	11.5252	-3.4034	1.5015	0.0778177
Gene_3419	Lema_T098860.1	Homeodomain-like	323	2	0.0302973	1.88917	1.88198	NA	0.017122	2.59549	1.74502	NA	0.0328769	1.59572	1.70175	NA	0.139889	-0.622232	1.41667	0.717195	0.0309215	1.80618	1.86556	NA	0.0161028	2.43708	1.36322	NA	0.0177166	2.62192	1.74731	NA	0.0151443	2.87536	1.78979	NA
Gene_3421	Lema_T098880.1	SGT1	674	1	18.0574	-2.37503	0.918142	0.0194229	14.9616	-0.77398	0.928909	0.525832	29.7508	-0.340781	0.444872	0.544015	203.003	0.86563	0.14354	6.58504e-09	22.9033	-1.18913	0.63302	0.0974365	12.7203	-0.627057	0.878842	0.613714	19.2689	0.0363439	0.701565	0.971393	14.8638	-0.0169592	0.797968	0.991635
Gene_3442	Lema_T089550.1	HMG	1011	2	94.3277	1.14252	0.214127	4.22277e-07	31.7518	-0.160468	0.574392	0.842054	55.0376	-0.387099	0.323962	0.322344	255.094	-0.210031	0.169246	0.274127	88.4471	0.936401	0.227814	0.000126858	19.4666	-1.43502	0.852053	0.183503	56.1416	0.925926	0.385343	0.0405171	20.2778	-1.40595	0.917058	0.251635
Gene_3442	Lema_T089550.1	Zinc finger, MIZ-type	1011	1	94.3277	1.14252	0.214127	4.22277e-07	31.7518	-0.160468	0.574392	0.842054	55.0376	-0.387099	0.323962	0.322344	255.094	-0.210031	0.169246	0.274127	88.4471	0.936401	0.227814	0.000126858	19.4666	-1.43502	0.852053	0.183503	56.1416	0.925926	0.385343	0.0405171	20.2778	-1.40595	0.917058	0.251635
Gene_3453	Lema_T089660.1	HMG	496	2	38.1703	-0.178429	0.419481	0.726241	15.8234	-1.10362	0.925791	0.345118	35.0001	-0.687271	0.452861	0.197102	206.741	0.302178	0.144725	0.056352	36.3254	-0.311432	0.434441	0.544439	10.575	-2.85314	1.25894	0.0667301	15.5969	-1.21737	0.924109	0.276453	17.5506	-0.352638	0.799325	0.78022
Gene_3495	Lema_T090080.1	bHLH	368	1	37.0802	-1.87485	0.576878	0.00284407	22.3962	-1.67276	0.908723	0.131611	46.5338	-1.28806	0.436216	0.00832955	208.524	-1.08318	0.149302	2.11509e-12	39.1025	-1.88301	0.575243	0.00266362	24.1945	-0.640055	0.670624	0.478808	30.567	-0.890755	0.690167	0.287072	31.0024	0.0131817	0.582424	0.991218
Gene_3507	Lema_T090200.1	Zinc finger, CCHC-type	308	5	0.883339	-1.36362	1.61226	NA	0.496861	-0.0621115	1.54027	NA	0.955371	-1.44967	1.51926	NA	7.88839	-0.170604	0.502595	0.782264	0.903106	-1.41231	1.60209	NA	0.467174	0.0693255	1.31251	NA	0.515466	-0.13805	1.54388	NA	0.43673	0.205639	1.56437	NA
Gene_3519	Lema_T090320.1	Nucleic acid-binding, OB-fold	556	1	56.0431	-1.7866	0.478208	0.000534436	36.2061	-0.943964	0.623937	0.220662	95.0405	-0.0104892	0.250992	0.976672	382.239	-0.143511	0.112835	0.261301	61.6036	-1.39676	0.419727	0.00223314	33.9259	-1.45293	0.736422	0.115887	28.7802	-2.24337	0.898123	0.0327522	36.7862	-0.71186	0.625706	0.415051
Gene_3689	Lema_T092020.1	C2H2 zinc finger	367	2	57.3063	0.967447	0.28283	0.0016183	42.3825	1.5844	0.401775	0.00049552	68.1466	1.36193	0.227479	1.44612e-08	272.418	1.0822	0.116489	1.18925e-19	60.6355	1.10384	0.269145	0.000131491	35.1556	1.3161	0.451833	0.0146473	33.2321	0.936082	0.47854	0.0969405	22.8703	0.136751	0.697581	0.906241
Gene_3730	Lema_T092430.1	Zn2Cys6	607	3	150.796	4.97138	0.238471	9.38562e-95	44.0173	3.92735	0.412169	4.14559e-20	58.057	3.45274	0.295682	3.98175e-30	179.901	2.86331	0.49244	2.33182e-08	148.727	4.97847	0.219624	6.38258e-112	49.7325	4.18346	0.443853	1.27558e-19	44.3197	3.97365	0.394335	1.98358e-22	8.42296	1.69409	0.849502	0.12738
Gene_3822	Lema_T093350.1	Zn2Cys6	810	3	53.5208	1.0633	0.287522	0.000612335	20.8335	0.00593756	0.695924	0.996846	51.8817	0.985356	0.270607	0.000898177	170.454	0.166017	0.128869	0.255087	49.9449	0.820128	0.31005	0.0168574	17.722	0.122799	0.678774	0.913728	24.2204	0.455111	0.580581	0.530055	17.2832	0.232162	0.699816	0.837784
Gene_3824	Lema_T093370.1	Zinc finger, CCHC-type	220	7	126.668	1.23926	0.189205	3.3975e-10	63.5619	1.01121	0.343975	0.0126193	159.911	1.52771	0.160209	2.36245e-20	593.364	1.17806	0.213602	1.24605e-07	125.824	1.10029	0.19612	9.58569e-08	34.4892	-0.416819	0.561643	0.596138	59.7863	0.532596	0.387432	0.255116	23.2883	-1.77698	0.910533	0.135815
Gene_3832	Lema_T093450.1	Nucleic acid-binding, OB-fold	97	1	195.563	-5.3147	0.746276	7.23363e-12	124.015	-2.3943	0.500662	1.46736e-05	298.966	-1.0859	0.190405	7.35645e-08	1437.04	-0.67997	0.192308	0.000883654	205.707	-4.07491	0.500236	3.13455e-15	118.346	-2.23772	0.487885	3.73995e-05	127.216	-2.51445	0.501062	4.03982e-06	114.015	-1.72728	0.43591	0.000563041
Gene_3871	Lema_T103110.1	Zn2Cys6	466	1	28.7973	2.07541	0.372438	1.18163e-07	10.0536	1.28921	0.812695	0.196829	40.4454	2.60881	0.288466	2.18891e-18	94.487	1.5448	0.345708	2.15827e-05	42.5106	2.81509	0.293014	8.06394e-21	10.483	1.35774	0.794706	0.177455	4.81794	-0.295161	1.22595	NA	2.51826	-1.70849	1.54242	NA
Gene_4002	Lema_T104420.1	Heteromeric CCAAT factors	167	1	210.849	0.817175	0.15118	2.91836e-07	106.692	0.374951	0.302881	0.325579	145.324	-0.492519	0.2113	0.0413839	512.173	-1.2199	0.113867	8.49056e-26	240.856	1.04142	0.139205	5.36697e-13	68.4483	-0.315067	0.393096	0.562121	100.543	0.371079	0.290574	0.292059	54.5572	-0.897088	0.501139	0.174561
Gene_4063	Lema_T105030.1	Nucleic acid-binding, OB-fold	477	1	55.2055	-0.30008	0.547499	0.647527	31.5108	-0.208201	0.703668	0.83246	45.7439	-1.36795	0.606024	0.0488307	201.954	-1.17066	0.411438	0.00811987	39.6924	-1.83014	0.700329	0.0183584	23.5294	-0.975103	0.814931	0.358489	21.7059	-1.76957	0.980889	0.126976	15.1508	-3.66036	1.51299	0.0570442
Gene_4065	Lema_T105050.1	YL1 nuclear protein	764	1	36.0773	-1.44057	0.535189	0.014683	22.0361	-0.565656	0.690945	0.533531	50.059	-0.299273	0.33601	0.474431	249.633	0.0521143	0.116189	0.711447	62.6479	0.352575	0.296022	0.304155	13.8954	-3.13214	1.24074	0.0386019	25.0568	-0.680157	0.68946	0.422682	20.9429	-0.338419	0.694318	0.754314
Gene_4127	Lema_T105670.1	Zn2Cys6	404	2	43.9192	1.54446	0.298972	1.01712e-06	15.6587	0.576469	0.702412	0.532433	36.0187	0.80525	0.347605	0.0427121	137.566	0.59904	0.263204	0.0365322	42.9763	1.47171	0.304975	5.46842e-06	14.5097	0.678223	0.687453	0.460964	18.2849	0.775574	0.634818	0.315201	12.1167	0.399319	0.801656	0.749484
Gene_4140	Lema_T105800.1	Zn2Cys6	668	3	32.7608	4.13118	0.345426	9.22887e-32	5.00224	2.03282	1.00862	0.097423	17.0724	2.8009	0.452506	4.29188e-09	31.5311	1.37576	0.394721	0.00105496	47.9954	4.54245	0.296233	1.10138e-51	10.5466	3.1062	0.735914	0.000177187	18.1617	3.81135	0.570844	3.1536e-10	0.922696	-0.606577	1.55753	NA
Gene_4196	Lema_T106360.1	HMG	480	1	103.68	-1.66207	0.350758	8.18361e-06	57.9715	-1.32264	0.536374	0.0399413	113.751	-1.26658	0.286355	4.13519e-05	484.49	-1.57166	0.155087	3.45481e-23	100.55	-1.9354	0.380328	1.51305e-06	55.4036	-1.17946	0.523875	0.0687344	56.8377	-1.65204	0.573496	0.01288	52.0189	-1.09221	0.5383	0.119689
Gene_4205	Lema_T106450.1	DDT	1763	1	85.3379	0.546375	0.244063	0.0452013	37.0891	-0.228922	0.537708	0.75879	104.045	0.728122	0.217565	0.00247179	375.579	0.309439	0.201532	0.169228	78.6587	0.162728	0.273394	0.617724	34.2639	-0.103956	0.527827	0.905427	44.0035	0.290737	0.436418	0.598326	28.3454	-0.469865	0.629087	0.615812
Gene_4384	Lema_T100560.1	Zn2Cys6	1095	3	39.3001	2.05277	0.307314	1.4608e-10	16.1729	1.70379	0.590659	0.0145225	42.4962	1.84669	0.301156	6.07734e-09	87.1913	0.538424	0.143229	0.000391951	40.9906	2.04169	0.306113	1.56959e-10	13.8365	1.21027	0.696206	0.170207	13.3066	1.00792	0.708048	0.236778	9.35019	0.940146	0.81126	0.406359
Gene_4403	Lema_T100750.1	Myb	388	2	18.4836	-1.18846	0.694877	0.133755	13.0357	0.0402627	0.79439	0.975425	36.2832	0.583561	0.358758	0.165055	202.111	1.25601	0.244425	8.99823e-07	17.3647	-1.58499	0.783074	0.0727294	6.73536	-2.41025	1.28051	0.135447	17.5611	0.32418	0.700827	0.722375	9.43267	-1.13297	1.19306	0.509277
Gene_4403	Lema_T100750.1	Homeodomain-like	388	1	18.4836	-1.18846	0.694877	0.133755	13.0357	0.0402627	0.79439	0.975425	36.2832	0.583561	0.358758	0.165055	202.111	1.25601	0.244425	8.99823e-07	17.3647	-1.58499	0.783074	0.0727294	6.73536	-2.41025	1.28051	0.135447	17.5611	0.32418	0.700827	0.722375	9.43267	-1.13297	1.19306	0.509277
Gene_4406	Lema_T100780.1	Zinc finger, CCHC-type	196	7	312.501	0.148991	0.166025	0.442751	156.147	-0.0829416	0.267716	0.824352	376.113	0.577081	0.185794	0.0052732	1724.8	0.655071	0.0923312	6.58728e-12	357.643	0.52333	0.152373	0.0015675	187.213	0.546854	0.227664	0.0504222	124.629	-0.832951	0.328874	0.0302579	119.295	-0.622507	0.34427	0.169387
Gene_4413	Lema_T100850.1	HMG	311	2	8.47641	-0.300749	0.836688	0.770154	5.73735	-0.162631	1.24191	0.929675	44.8735	2.70253	0.35712	3.86965e-13	117.943	1.97351	0.459062	4.49827e-05	7.49374	-0.840473	0.967681	0.457687	7.51707	0.80617	0.940571	0.531153	6.83906	0.621185	0.984369	NA	5.62421	0.0428816	1.25682	0.986508
Gene_4493	Lema_T101650.1	Zn2Cys6	1159	1	203.416	0.16029	0.185657	0.460468	74.9963	-1.10124	0.454055	0.0437008	210.259	-0.00133182	0.180129	0.995711	2092.96	1.89612	0.131878	1.09758e-45	199.605	0.0830631	0.189624	0.719134	116.748	0.149814	0.312148	0.748241	104.053	-0.38288	0.347036	0.36797	127.302	0.75055	0.268631	0.0240377
Gene_4532	Lema_T102040.1	HMG	803	3	80.719	1.66513	0.295257	8.10619e-08	31.4155	1.0554	0.500989	0.0828193	36.0266	-0.95963	0.51578	0.109858	188.016	0.0218762	0.203443	0.932823	84.411	1.6009	0.27837	4.36058e-08	41.4879	1.06704	0.500584	0.0870439	26.6126	0.453031	0.570732	0.524906	15.8045	-0.899341	0.94619	0.508947
Gene_4587	Lema_T102590.1	Helix-turn-helix, AraC type	815	1	90.9809	0.148521	0.254104	0.624677	39.4074	-0.434726	0.534155	0.536525	89.1475	-0.123748	0.253593	0.708511	328.627	-0.483966	0.119391	0.000124981	113.224	0.715333	0.211274	0.00183965	51.7202	0.562793	0.396687	0.268901	48.6566	-0.198279	0.475383	0.750169	30.1447	-0.977176	0.688014	0.291172
Gene_4593	Lema_T102650.1	C2H2 zinc finger	998	3	113.69	2.33053	0.194256	5.90103e-32	34.9418	1.33224	0.44224	0.0102887	88.4082	1.68752	0.21843	1.18002e-13	304.393	1.29597	0.320243	0.000128543	111.454	2.25492	0.197671	5.49194e-29	42.5595	1.68566	0.404335	0.000218361	65.6465	2.50626	0.292392	2.14468e-16	15.0269	-0.80152	0.932765	0.553008
Gene_4607	Lema_T102790.1	Zn2Cys6	762	2	19.0587	-0.764315	0.660477	0.320582	6.64045	-2.84859	1.52473	0.125779	32.3023	0.604669	0.421005	0.224793	146.579	0.731878	0.211766	0.00116757	13.2042	-2.775	1.16513	0.0327649	8.20797	-1.03915	1.07656	0.472743	6.88714	-2.932	1.53704	NA	7.91586	-1.03826	1.21193	0.554642
Gene_4666	Lema_T106910.1	C2H2 zinc finger	293	3	121.953	0.547813	0.216726	0.0226647	52.0967	-0.285805	0.476363	0.659143	85.1844	-0.772792	0.297639	0.0218656	355.497	-0.761468	0.1624	7.96794e-06	135.117	0.804882	0.199264	0.000168878	45.9731	-0.162133	0.46946	0.822085	54.988	-0.12379	0.434851	0.832866	55.7297	0.670887	0.375991	0.17564
Gene_4681	Lema_T107060.1	Nucleic acid-binding, OB-fold	486	2	3.9892	-3.06699	1.5875	0.0873879	2.24349	-1.68105	1.5332	NA	4.31066	-3.06691	1.47964	0.0727338	32.2846	-0.401079	0.289036	0.217352	4.0763	-3.10162	1.59391	0.0852889	2.10664	-1.31472	1.31013	NA	2.32512	-1.76154	1.53694	NA	5.11818	0.322929	1.26341	0.875747
Gene_4718	Lema_T107430.1	C2H2 zinc finger	872	2	90.6986	1.33049	0.223463	1.35322e-08	38.8015	0.970362	0.435746	0.0654746	74.2344	0.982479	0.229658	7.65946e-05	304.635	0.763833	0.224363	0.00139284	104.423	1.7009	0.197118	5.69335e-17	56.2055	1.62399	0.361827	5.7437e-05	39.0291	0.975206	0.4179	0.0467478	30.3655	0.0837342	0.629892	0.939154
Gene_4729	Lema_T107540.1	Zn2Cys6	1007	1	75.2244	1.64589	0.244593	1.05392e-10	34.062	1.27872	0.462176	0.0198322	78.4003	1.5724	0.230204	7.22835e-11	230.561	0.844151	0.178415	6.56043e-06	64.2045	1.35742	0.265221	1.30442e-06	28.2959	1.06894	0.504761	0.0893639	33.9763	1.16075	0.460942	0.0312855	13.8009	-0.725907	0.934938	0.599182
Gene_4859	Lema_T108840.1	Nucleic acid-binding, OB-fold	597	1	8.97161	0.980343	0.661254	0.197376	4.44907	0.332386	1.26045	NA	17.2367	2.07885	0.436705	9.15608e-06	42.6691	0.811684	0.23983	0.00149347	4.56325	-1.15558	1.2233	0.417583	1.76203	-1.15161	1.30972	NA	7.05674	1.16612	0.981413	0.329735	1.64646	-1.24146	1.55462	NA
Gene_4873	Lema_T108980.1	Zn2Cys6	766	1	37.9421	-0.336354	0.404942	0.478203	29.601	0.54902	0.513785	0.40342	33.6168	-1.54765	0.538159	0.0103799	234.235	0.176475	0.177524	0.388807	39.3858	-0.668942	0.443927	0.189162	23.2259	0.01509	0.617055	0.988943	18.6625	-1.4378	0.915661	0.189776	16.4734	-0.583782	0.791485	0.620357
Gene_4878	Lema_T109030.1	Nucleic acid-binding, OB-fold	1787	9	114.209	-2.25728	0.391066	3.86198e-08	58.6782	-2.67669	0.759305	0.00214624	177.457	-0.45221	0.209593	0.0606539	713.246	-0.625983	0.106849	1.8057e-08	117.437	-2.08939	0.369199	7.31507e-08	61.9797	-1.41802	0.52143	0.0242237	74.6899	-1.6759	0.533148	0.00624857	57.9101	-1.78902	0.619955	0.0190667
Gene_4885	Lema_T109100.1	Zn2Cys6	766	1	88.7565	1.28584	0.217893	1.83868e-08	80.8945	2.11064	0.286619	3.07816e-12	48.8247	-0.497844	0.354933	0.236694	187.985	-0.985719	0.121514	3.11039e-15	75.9387	0.833194	0.249501	0.0021489	85.9224	2.37913	0.271519	4.8419e-17	19.6871	-1.62119	0.90969	0.131757	25.8439	0.184062	0.5824	0.845406
Gene_4910	Lema_T109350.1	Homeodomain-like	896	1	93.8909	1.46788	0.208283	1.21798e-11	32.1387	0.289821	0.536508	0.694507	79.7043	1.04532	0.219415	9.00558e-06	386.728	1.21413	0.245278	2.2999e-06	68.589	0.782206	0.260221	0.00611448	27.0931	0.405629	0.529278	0.582399	34.5658	0.677243	0.454026	0.213619	18.8952	-0.655581	0.785328	0.566341
Gene_4937	Lema_T109620.1	Winged helix repressor DNA-binding	2536	1	112.195	0.388016	0.229154	0.137676	40.8852	-0.840669	0.574795	0.238087	67.8905	-1.49033	0.379024	0.000305861	312.338	-1.28056	0.193188	1.57061e-10	96.5418	-0.0240042	0.257631	0.943508	39.3495	-0.496529	0.525914	0.484367	37.5895	-1.50768	0.683886	0.060783	38.2214	-0.861313	0.62554	0.308336
Gene_4968	Lema_T109930.1	Nucleic acid-binding, OB-fold	212	1	31.8056	-1.2471	0.541635	0.0390314	12.8837	-3.57878	1.50547	0.0481613	43.3978	-0.347917	0.37159	0.45069	197.925	-0.215885	0.226642	0.409704	39.79	-0.500875	0.424912	0.309287	18.938	-0.618557	0.753739	0.551825	15.2009	-2.18442	1.14172	0.104429	22.1153	-0.142285	0.69885	0.902472
Gene_4978	Lema_T110030.1	Zn2Cys6	458	1	11.832	0.443974	0.667542	0.575318	10.5591	1.32871	0.832392	0.193646	9.0215	-0.149042	0.731829	0.879448	55.6122	0.421781	0.303972	0.217361	14.169	0.904733	0.578656	0.172387	2.60645	-1.50988	1.3093	NA	4.70118	-0.255835	1.2379	NA	3.8093	0.0424759	1.25956	NA
Gene_5062	Lema_T110870.1	HMG	1351	1	87.8645	0.37944	0.247275	0.181124	37.6915	-0.601143	0.576869	0.416697	101.156	0.418722	0.225164	0.110028	449.475	0.491681	0.209528	0.0308002	82.7169	0.0457159	0.27119	0.896706	57.4116	0.242198	0.451414	0.715081	37.5722	-0.720574	0.57626	0.302773	27.8706	-0.933976	0.693715	0.32071
Gene_5125	Lema_T111500.1	Zn2Cys6	685	1	37.6618	1.053	0.333544	0.00380335	15.3621	0.0191795	0.792904	0.989162	44.2764	0.864242	0.323391	0.0180769	274.929	1.83144	0.148041	4.55053e-34	54.7672	1.63009	0.274908	1.55634e-08	21.6182	1.09452	0.575479	0.131163	11.2169	-0.636056	0.931352	0.588029	17.1941	0.644162	0.704206	0.524355
Gene_5176	Lema_T112010.1	Zinc finger, MIZ-type	512	1	25.4044	1.63211	0.389181	8.92466e-05	18.8928	2.10263	0.559899	0.000979418	13.06	-0.572709	0.700641	0.514831	75.4671	0.502947	0.271449	0.0929865	26.189	1.4439	0.410303	0.0011741	14.3928	1.38157	0.703948	0.117858	3.99061	-2.34695	1.53421	NA	10.727	0.547808	0.967518	0.711886
Gene_5205	Lema_T112300.1	Zinc finger, DHHC-type	439	1	6.72844	-1.70728	1.20395	0.219016	2.91198	-1.96347	1.53097	NA	11.93	0.56392	0.568468	0.420791	73.1365	1.01261	0.232616	3.56674e-05	8.03595	-0.8842	0.949815	0.424452	2.73575	-1.55673	1.30765	NA	3.02253	-2.0457	1.53509	NA	2.55504	-1.72302	1.54455	NA
Gene_5206	Lema_T112310.1	HMG	809	2	20.1879	-1.09226	0.6286	0.127267	10.5884	-1.51617	1.16576	0.298967	33.5799	-0.00975134	0.403397	0.986439	148.264	0.226346	0.123857	0.0977994	28.0979	-0.132623	0.45787	0.817227	9.55787	-1.29995	1.05488	0.343176	12.5185	-0.807774	0.927034	0.481085	15.9931	0.0650171	0.796041	0.964559
Gene_5206	Lema_T112310.1	Homeodomain-like	809	1	20.1879	-1.09226	0.6286	0.127267	10.5884	-1.51617	1.16576	0.298967	33.5799	-0.00975134	0.403397	0.986439	148.264	0.226346	0.123857	0.0977994	28.0979	-0.132623	0.45787	0.817227	9.55787	-1.29995	1.05488	0.343176	12.5185	-0.807774	0.927034	0.481085	15.9931	0.0650171	0.796041	0.964559
Gene_5259	Lema_T112840.1	Zn2Cys6	1101	2	187.372	1.16957	0.159469	1.5808e-12	61.7677	-0.0492788	0.401038	0.934275	211.137	1.22125	0.148272	2.13843e-15	611.624	0.315851	0.0709516	2.32279e-05	197.66	1.16352	0.156888	8.62493e-13	82.7446	0.825405	0.310306	0.0280699	77.5955	0.515961	0.319284	0.175936	66.7351	0.48088	0.366048	0.335045
Gene_5308	Lema_T012820.1	Zn2Cys6	501	1	41.9973	-1.48171	0.500159	0.00685016	32.2854	-0.227229	0.573947	0.776933	72.7978	0.219853	0.259059	0.497193	309.008	0.218987	0.0858035	0.0182725	49.2305	-0.81226	0.398504	0.0705689	16.3087	-3.29737	1.23029	0.0267446	27.4945	-1.28454	0.7737	0.163358	20.7506	-0.94862	0.781086	0.379545
Gene_5322	Lema_T012960.1	Zinc finger, CCHC-type	172	1	13.9152	-0.572038	0.698254	0.484479	12.7488	0.645003	0.801571	0.541967	20.5072	0.448154	0.457829	0.427693	64.563	-0.572195	0.179866	0.0029118	11.5466	-1.50108	0.926658	0.156703	7.23655	-0.613374	1.08886	0.700203	6.85531	-0.884463	1.19651	NA	4.03611	-2.23175	1.5316	NA
Gene_5373	Lema_T013470.1	HMG	446	5	45.9091	-2.19354	0.569717	0.000349563	23.309	-2.73841	1.11524	0.0408679	89.6423	0.110972	0.242534	0.727297	307.728	-0.460565	0.122319	0.000383655	44.8844	-2.74604	0.678083	0.000161833	32.3541	-0.946145	0.66212	0.26536	22.4796	-4.24004	1.47729	0.0132091	20.3747	-2.54671	1.13641	0.0814748
Gene_5458	Lema_T014320.1	Zn2Cys6	900	2	13.7206	1.21988	0.620672	0.0817919	2.23793	-1.67153	1.53933	NA	11.7834	0.9348	0.619726	0.199971	68.5855	1.4363	0.273887	5.23797e-07	6.71823	-0.524707	0.985139	0.656815	2.10529	-1.30733	1.31265	NA	2.31933	-1.75202	1.54285	NA	1.96915	-1.4294	1.55938	NA
Gene_5484	Lema_T014580.1	Winged helix repressor DNA-binding	1047	1	77.1756	-0.114211	0.271861	0.729467	29.4811	-1.6081	0.769893	0.0855933	69.4332	-1.05992	0.339954	0.00509339	302.943	-0.865778	0.10081	5.97043e-17	73.8123	-0.457018	0.302949	0.188638	32.1905	-1.07952	0.66094	0.197791	45.6169	-0.227056	0.47454	0.712191	27.5591	-1.38741	0.776567	0.175134
Gene_5484	Lema_T014580.1	AT-rich interaction region	1047	1	77.1756	-0.114211	0.271861	0.729467	29.4811	-1.6081	0.769893	0.0855933	69.4332	-1.05992	0.339954	0.00509339	302.943	-0.865778	0.10081	5.97043e-17	73.8123	-0.457018	0.302949	0.188638	32.1905	-1.07952	0.66094	0.197791	45.6169	-0.227056	0.47454	0.712191	27.5591	-1.38741	0.776567	0.175134
Gene_5494	Lema_T014680.1	Zn2Cys6	832	1	16.6843	0.738938	0.530937	0.228279	6.18264	-0.473769	1.21841	0.780978	104.213	3.65604	0.232202	3.57925e-54	275.386	2.97709	0.413693	3.20902e-12	28.2876	1.80337	0.383076	9.48493e-06	17.045	2.05212	0.59443	0.00298185	18.8879	2.26409	0.529875	0.000115751	17.2006	1.21194	0.818625	0.268478
Gene_5517	Lema_T014910.1	C2H2 zinc finger	1602	4	293.914	0.810849	0.128821	1.72172e-09	133.068	0.268846	0.268946	0.43734	291.345	0.590546	0.126201	1.32816e-05	1227.53	0.593824	0.109316	1.94387e-07	299.369	0.827469	0.12675	3.93774e-10	118.279	0.341994	0.272227	0.333275	119.898	-0.123113	0.294311	0.749286	119.425	0.232668	0.295548	0.59329
Gene_5549	Lema_T015230.1	C2H2 zinc finger	538	4	140.602	-0.580797	0.229958	0.0227703	90.2511	-0.00434325	0.331096	0.994808	139.493	-0.851826	0.229811	0.000713114	826.727	0.17711	0.0774483	0.0356388	177.871	0.0902256	0.184508	0.684985	106.976	0.45567	0.294381	0.223892	75.5607	-0.777864	0.412215	0.109447	68.0257	-0.42539	0.412763	0.468579
Gene_5575	Lema_T015490.1	Nucleic acid-binding, OB-fold	251	1	39.1487	2.45045	0.313356	4.05651e-14	13.3838	1.50457	0.714136	0.0827997	15.2878	0.192617	0.584512	0.803761	55.1783	-0.048313	0.213654	0.856116	27.6705	1.75775	0.386877	2.00054e-05	10.7166	1.1678	0.791005	0.247885	5.52527	-0.474501	1.21749	NA	2.90843	-1.86755	1.53961	NA
Gene_5627	Lema_T016010.1	Zn2Cys6	871	3	39.6911	-2.66298	0.770593	0.00143765	20.1964	-4.04028	1.50391	0.0241939	61.7976	-0.655227	0.481524	0.25275	234.054	-1.23663	0.351013	0.000924726	43.9104	-2.3125	0.696179	0.00227879	29.2923	-0.582881	0.741568	0.570868	22.7629	-2.73935	1.15131	0.0425838	25.1419	-1.64977	0.968539	0.198868
Gene_5631	Lema_T016050.1	Zinc finger, CCHC-type	1096	1	127.896	2.56632	0.234981	1.25042e-26	25.7358	0.490288	0.608734	0.541572	59.1824	0.878539	0.327747	0.0177137	198.073	0.361818	0.240574	0.178767	101.358	2.14606	0.258392	8.49578e-16	33.5793	1.17189	0.503358	0.0589181	21.8578	-0.188665	0.715465	0.84632	19.7409	0.446904	0.666365	0.65666
Gene_5660	Lema_T016340.1	Zn2Cys6	481	1	32.1782	0.285719	0.41847	0.564954	13.3799	-0.0254909	0.791959	0.984795	62.1275	1.77482	0.236134	5.67468e-13	225.861	1.35069	0.126529	1.27511e-25	24.65	-0.308034	0.506128	0.609705	14.4031	0.092342	0.765661	0.942774	40.2861	2.04993	0.389739	1.21616e-06	21.4594	1.59011	0.511037	0.0101203
Gene_5667	Lema_T016410.1	Transcription factor jumonji	506	1	18.6927	-1.1911	0.697697	0.134425	15.8952	0.0409485	0.79508	0.974926	18.5254	-1.44437	0.687552	0.0685889	91.438	-0.897562	0.186954	4.73202e-06	33.9354	0.740321	0.377065	0.0823493	6.74865	-2.41164	1.28059	0.135295	7.45714	-3.02425	1.53273	0.0939919	6.29646	-2.72389	1.52144	0.174554
Gene_5734	Lema_T017080.1	Zn2Cys6	908	4	73.8152	0.722492	0.255498	0.0100936	41.6553	0.600679	0.456863	0.293084	94.36	0.972844	0.218565	3.67517e-05	398.836	0.994382	0.127496	3.67731e-14	72.5644	0.538658	0.270162	0.0773335	31.2756	-0.246875	0.611703	0.791265	23.9138	-1.18221	0.777501	0.204236	38.3765	0.685729	0.481162	0.289153
Gene_5749	Lema_T017230.1	Winged helix repressor DNA-binding	809	1	126.561	3.12879	0.199028	2.95016e-54	21.0595	1.09927	0.588187	0.1257	65.0843	1.94236	0.251245	1.13496e-13	183.229	1.18134	0.31853	0.000473686	111.601	3.00596	0.195218	4.1431e-52	10.239	-0.287837	0.889422	0.835281	47.3638	2.48641	0.362332	9.3167e-11	19.5576	0.755427	0.708256	0.450894
Gene_5764	Lema_T017380.1	Nucleic acid-binding, OB-fold	341	1	24.0502	-1.39228	0.630761	0.0485445	14.4814	-0.978861	0.924395	0.408444	35.6107	-0.211545	0.395408	0.680417	180.634	0.164508	0.138639	0.297346	32.0291	-0.43561	0.462471	0.418847	12.555	-1.54946	1.04261	0.244769	14.324	-1.09287	0.92314	0.331275	12.1426	-1.58706	1.17595	0.319487
Gene_5814	Lema_T017880.1	HMG	453	1	46.2725	0.0765903	0.355294	0.86322	18.1977	-1.29209	0.917445	0.257483	52.049	0.162917	0.320392	0.696741	177.622	-0.5842	0.144269	0.000127223	57.9559	0.537999	0.304741	0.121005	16.6164	-1.12191	0.863501	0.315808	19.2147	-0.887872	0.78411	0.35482	12.7566	-1.89204	1.16578	0.222692
Gene_5827	Lema_T018010.1	Centromere protein B, DNA-binding region	540	1	18.1909	0.152189	0.529857	0.816801	5.41122	-2.63329	1.52599	0.158256	40.7104	1.52424	0.325871	1.33995e-05	106.82	0.469564	0.335894	0.21382	23.3019	0.472267	0.475245	0.392885	13.1718	-0.00922497	0.90095	0.995309	15.0975	0.313037	0.80456	0.767188	8.43638	-0.77788	1.21213	0.671924
Gene_5827	Lema_T018010.1	Homeodomain-like	540	2	18.1909	0.152189	0.529857	0.816801	5.41122	-2.63329	1.52599	0.158256	40.7104	1.52424	0.325871	1.33995e-05	106.82	0.469564	0.335894	0.21382	23.3019	0.472267	0.475245	0.392885	13.1718	-0.00922497	0.90095	0.995309	15.0975	0.313037	0.80456	0.767188	8.43638	-0.77788	1.21213	0.671924
Gene_5860	Lema_T018340.1	Zn2Cys6	660	1	27.283	2.30718	0.358836	7.34617e-10	6.9473	0.783008	0.966325	0.538637	35.072	2.33675	0.324941	5.99737e-12	81.1643	1.34243	0.426152	0.00321663	41.7503	2.88655	0.296535	2.3798e-21	4.51718	-0.0137076	1.1217	0.99516	8.58641	1.24261	0.814504	0.202736	2.39028	-1.6514	1.54398	NA
Gene_5872	Lema_T018460.1	Zn2Cys6	957	4	60.4289	0.283215	0.294515	0.410436	49.307	1.02063	0.400804	0.033543	44.2704	-1.14985	0.430595	0.0181516	497.205	1.49487	0.262781	4.74875e-08	66.3937	0.433897	0.27962	0.175843	42.3506	0.895596	0.43013	0.0955948	32.8847	0.0184256	0.536172	0.980167	25.4516	-0.802539	0.782776	0.47087
Gene_5883	Lema_T018570.1	Zn2Cys6	823	2	134.562	0.224511	0.205316	0.348485	65.4758	-0.22265	0.399124	0.684177	134.413	-0.266258	0.215481	0.303775	537.678	-0.419348	0.106408	0.00019561	128.76	-0.167732	0.226617	0.530514	51.2345	-0.770467	0.490611	0.217062	71.0572	-0.340011	0.398716	0.491916	44.5809	-1.32335	0.619271	0.0990773
Gene_5900	Lema_T018740.1	Heteromeric CCAAT factors	319	1	130.993	-0.33084	0.232373	0.217017	59.7926	-1.04627	0.500675	0.0854547	132.789	-0.628492	0.234267	0.0176159	615.79	-0.302577	0.135088	0.0398493	105.748	-1.24168	0.3082	0.00017592	58.7003	-0.747496	0.465992	0.206401	58.6644	-1.35027	0.531628	0.0297169	70.1437	-0.0235095	0.38701	0.973949
Gene_5907	Lema_T018810.1	Zinc finger, MIZ-type	606	1	60.5214	1.0207	0.270089	0.00045564	17.0615	-1.14236	0.91885	0.323442	55.0384	0.38918	0.303935	0.285342	210.061	0.261037	0.130939	0.0692371	64.0014	1.01037	0.268452	0.000487386	15.5692	-0.978318	0.866486	0.390086	16.3871	-2.0492	1.14528	0.130351	15.2198	-0.928198	0.92957	0.484027
Gene_5913	Lema_T018870.1	C2H2 zinc finger	463	4	27.9222	3.3812	0.362813	1.20121e-19	11.3993	2.80098	0.730952	0.0007513	5.88162	0.516929	0.809207	0.61829	89.9301	2.84893	0.281598	4.10164e-23	28.1684	3.36598	0.363381	2.02219e-19	3.17388	0.812914	1.1697	NA	11.0527	2.68569	0.729927	0.00109408	4.81828	1.00161	1.28935	0.599152
Gene_5932	Lema_T019060.1	HMG	582	1	58.6933	-0.954423	0.387976	0.0267651	25.4956	-1.93054	0.901412	0.077519	53.5326	-1.56289	0.431118	0.000948225	216.519	-1.95128	0.145559	7.71398e-40	51.254	-1.44715	0.453677	0.00348901	22.1	-2.40415	1.00104	0.0504454	23.5052	-2.80234	1.11588	0.0317487	18.3173	-3.92756	1.48124	0.0339021
Gene_5943	Lema_T019170.1	HMG	1416	2	148.725	1.40686	0.182094	8.39309e-14	65.8763	0.939164	0.34884	0.0238688	161.533	1.36254	0.173116	3.89434e-14	456.26	0.487325	0.266756	0.0979025	132.339	1.09728	0.198575	1.5275e-07	55.6824	0.359282	0.430558	0.543532	88.8662	1.40499	0.288135	8.0236e-06	38.199	0.0132845	0.508705	0.98942
Gene_5959	Lema_T019330.1	Zn2Cys6	854	1	19.3362	-0.291442	0.56839	0.669751	6.49026	-2.82793	1.52324	0.128271	32.1995	0.711152	0.396006	0.123422	104.412	-0.0399391	0.210016	0.879162	27.2771	0.355565	0.463043	0.514215	15.3314	-0.233139	0.895225	0.871995	17.8084	0.462708	0.716391	0.611448	11.684	-1.00188	1.20399	0.567975
Gene_5964	Lema_T019380.1	Winged helix repressor DNA-binding	760	1	228.829	5.09546	0.184053	1.38232e-166	57.3968	3.97411	0.339347	4.76871e-30	55.4889	2.80625	0.289053	4.58064e-21	107.245	1.35181	0.359106	0.000384741	247.298	5.17762	0.179226	2.13309e-181	33.5161	2.94565	0.459054	2.06653e-09	67.4082	4.0904	0.318254	4.3904e-36	15.7547	1.61407	0.731113	0.0871651
Gene_5996	Lema_T019700.1	Winged helix repressor DNA-binding	817	1	21.8898	0.331723	0.510437	0.584759	7.15591	-0.84354	1.19671	0.597618	19.6207	0.223241	0.482258	0.72386	83.2519	0.0505825	0.244499	0.868462	14.8812	-0.352728	0.634178	0.641792	10.8742	-0.673249	1.08571	0.668082	6.87389	-0.951076	1.19427	NA	4.25743	-2.28983	1.53059	0.263026
Gene_5996	Lema_T019700.1	RFX DNA-binding domain	817	1	21.8898	0.331723	0.510437	0.584759	7.15591	-0.84354	1.19671	0.597618	19.6207	0.223241	0.482258	0.72386	83.2519	0.0505825	0.244499	0.868462	14.8812	-0.352728	0.634178	0.641792	10.8742	-0.673249	1.08571	0.668082	6.87389	-0.951076	1.19427	NA	4.25743	-2.28983	1.53059	0.263026
Gene_6030	Lema_T020040.1	Nucleic acid-binding, OB-fold	149	1	19.0264	2.87431	0.735344	0.000279686	1.25031	-1.01785	1.57866	NA	4.62098	-0.00110403	1.11827	0.999212	11.8207	-2.29941	0.841389	0.0111574	16.5618	2.52611	0.744017	0.00178198	1.17624	-0.748069	1.32749	NA	10.3147	2.6563	0.919918	0.0126419	1.10307	-0.77646	1.60711	NA
Gene_6032	Lema_T020060.1	Myb	721	1	47.5821	-0.479884	0.387147	0.286544	28.2283	-0.273768	0.626393	0.752627	46.0568	-0.851752	0.39963	0.0641434	182.661	-1.0466	0.180494	2.55351e-08	46.4103	-0.599004	0.400424	0.192353	14.0637	-3.14472	1.24004	0.0376687	30.4978	-0.137326	0.576456	0.86254	28.4666	0.210718	0.580313	0.819627
Gene_6032	Lema_T020060.1	Homeodomain-like	721	1	47.5821	-0.479884	0.387147	0.286544	28.2283	-0.273768	0.626393	0.752627	46.0568	-0.851752	0.39963	0.0641434	182.661	-1.0466	0.180494	2.55351e-08	46.4103	-0.599004	0.400424	0.192353	14.0637	-3.14472	1.24004	0.0376687	30.4978	-0.137326	0.576456	0.86254	28.4666	0.210718	0.580313	0.819627
Gene_6077	Lema_T020510.1	bZIP	241	2	11.9101	-2.57174	1.20163	0.0565059	9.79496	-0.245945	1.002	0.862878	12.9549	-2.72247	1.13957	0.0362409	66.7834	-1.36514	0.3984	0.00129015	12.1623	-2.57983	1.19451	0.0545177	5.49163	-2.18734	1.29531	0.182421	9.08003	-1.1555	1.21329	0.43897	5.14528	-2.47357	1.54398	0.229157
Gene_6187	Lema_T021610.1	Zn2Cys6	517	1	17.2676	2.49331	0.47703	7.43387e-07	2.97047	0.754063	1.28411	NA	22.0559	2.70712	0.410386	3.39337e-10	83.4767	2.74002	0.188911	1.78479e-46	13.4878	2.14848	0.530303	0.000160754	1.24299	-0.82947	1.3095	NA	6.23845	1.6272	0.990754	NA	1.16095	-0.859405	1.555	NA
Gene_6260	Lema_T022340.1	Lambda repressor-like, DNA-binding	137	1	217.515	-2.20952	0.284828	6.59131e-14	115.314	-2.30016	0.499552	3.28559e-05	297.508	-0.769417	0.192777	0.000243043	1342.46	-0.674812	0.245888	0.010806	241.013	-1.63463	0.473639	0.00148081	161.702	-0.300484	0.629675	0.749489	134.941	-1.50656	0.877353	0.147849	134.471	-0.653833	0.317352	0.113501
Gene_6265	Lema_T022390.1	Myb	1570	2	108.471	1.20293	0.211907	6.58492e-08	23.3799	-1.76738	0.907108	0.110288	66.4147	-0.528095	0.333563	0.177249	284.477	-0.200335	0.190935	0.361584	93.2141	0.810801	0.237265	0.00165807	32.3861	0.0200052	0.531944	0.982944	38.3385	-0.0311079	0.508609	0.966034	43.8364	0.489912	0.48482	0.47844
Gene_6265	Lema_T022390.1	Homeodomain-like	1570	2	108.471	1.20293	0.211907	6.58492e-08	23.3799	-1.76738	0.907108	0.110288	66.4147	-0.528095	0.333563	0.177249	284.477	-0.200335	0.190935	0.361584	93.2141	0.810801	0.237265	0.00165807	32.3861	0.0200052	0.531944	0.982944	38.3385	-0.0311079	0.508609	0.966034	43.8364	0.489912	0.48482	0.47844
Gene_6309	Lema_T022830.1	C2H2 zinc finger	697	2	51.7969	1.39915	0.326807	6.21006e-05	14.6815	-0.079848	0.807839	0.948112	84.3725	2.12166	0.269168	3.57018e-14	242.634	1.43591	0.450624	0.00286492	49.4838	1.36316	0.3369	0.000164093	13.7973	0.0370916	0.777598	0.977768	24.6603	0.992253	0.564078	0.13711	12.8392	-1.23419	1.19478	0.467343
Gene_6318	Lema_T022920.1	Nucleic acid-binding, OB-fold	147	1	425.526	-2.14495	0.208492	9.70621e-24	262.317	-1.49936	0.281467	1.00954e-06	551.304	-1.0577	0.148303	9.07744e-12	2401.83	-1.04464	0.177154	1.44523e-08	420.976	-2.45472	0.227332	4.58588e-26	326.375	-0.116418	0.194656	0.680909	248.689	-1.96402	0.315024	5.18124e-09	224.514	-1.54269	0.30675	5.44728e-06
Gene_6324	Lema_T022980.1	Winged helix repressor DNA-binding	1833	1	19.7393	-1.9602	0.84057	0.0364815	9.38819	-3.21185	1.52284	0.0824936	24.9421	-1.27397	0.653632	0.0926837	157.152	0.0562372	0.288595	0.876163	18.2302	-3.20973	1.16386	0.0124442	10.7929	-1.43796	1.06667	0.295894	13.379	-0.978394	0.967708	0.411179	19.7834	0.324182	0.767085	0.789275
Gene_6347	Lema_T023210.1	Winged helix repressor DNA-binding	829	1	83.6894	-1.16945	0.354409	0.00242371	46.8091	-1.12316	0.584137	0.114637	108.054	-0.442325	0.2808	0.17944	453.95	-0.539702	0.154488	0.00102507	91.7948	-0.905488	0.325381	0.0116271	52.0328	-0.28562	0.460117	0.66778	44.3817	-1.48792	0.628928	0.0437425	38.3919	-1.44539	0.697684	0.111218
Gene_6424	Lema_T113690.1	bZIP	321	2	142.555	0.635347	0.194123	0.00264673	66.794	0.291606	0.37318	0.554466	146.059	0.596709	0.180495	0.00281939	438.397	-0.385971	0.0886688	3.56907e-05	146.676	0.789415	0.184128	6.11903e-05	62.6312	0.211767	0.39512	0.715361	61.7023	0.0730037	0.385671	0.89024	49.5387	-0.201445	0.475611	0.788689
Gene_6437	Lema_T113820.1	bHLH	1043	1	77.0473	-0.020853	0.283283	0.955224	33.4047	-0.791062	0.623527	0.311911	77.0617	-0.148902	0.269674	0.670305	330.433	-0.270847	0.165442	0.141007	86.05	0.242878	0.259117	0.420919	37.1027	-0.196677	0.52659	0.806935	38.8323	-0.656642	0.574493	0.349547	38.3387	0.095754	0.505569	0.909451
Gene_6452	Lema_T113970.1	Heteromeric CCAAT factors	513	1	43.757	0.552449	0.326943	0.138488	10.364	-3.34305	1.50967	0.0670325	35.9694	-0.0382535	0.3625	0.940104	144.952	-0.568722	0.125525	1.63679e-05	45.6462	0.540137	0.326639	0.147526	11.698	-1.56462	1.04095	0.239299	10.756	-3.4252	1.51783	0.0545895	14.6177	-0.241266	0.790634	0.850716
Gene_6460	Lema_T114050.1	Myb	700	2	29.3673	1.40943	0.362865	0.000307935	10.6703	0.0287356	0.945465	0.98601	17.3514	-0.122243	0.541046	0.865721	82.9911	0.0295606	0.165297	0.886212	29.9375	1.22186	0.3826	0.00344806	15.5323	0.678209	0.778627	0.524059	15.8655	1.18921	0.638906	0.11481	8.75251	0.246173	0.955122	0.875157
Gene_6485	Lema_T114300.1	Zinc finger, DHHC-type	621	1	98.0836	-0.145682	0.254177	0.631517	45.406	-0.372054	0.476079	0.554466	102.66	-0.255973	0.240686	0.384078	398.241	-0.567015	0.0947224	8.59299e-09	97.8507	-0.245507	0.261802	0.42079	54.6511	0.27472	0.396242	0.625827	62.6046	-0.201331	0.432003	0.720247	43.217	-0.138349	0.476967	0.858578
Gene_6494	Lema_T114390.1	HMG	405	1	150.879	7.9045	0.311361	3.6905e-140	16.9434	5.2108	0.66674	1.01335e-13	33.4229	5.38676	0.412744	1.90854e-37	4.16201	-1.46587	0.835867	0.113107	195.401	8.2133	0.258093	4.99781e-220	13.9428	4.90357	0.711887	9.42931e-11	20.5953	5.69286	0.560739	9.36547e-23	10.22	4.80127	0.807516	3.9712e-08
Gene_6497	Lema_T114420.1	Zinc finger, GRF-type	650	1	105.455	3.05299	0.205306	1.22775e-48	57.478	2.93431	0.340985	1.66173e-16	54.9941	1.72174	0.275655	3.03401e-09	134.075	0.629252	0.150359	7.28011e-05	100.878	2.93106	0.206903	3.11575e-44	24.9861	1.87002	0.486336	0.000759199	21.3262	1.29132	0.550662	0.0457447	8.99041	-0.119173	0.952613	0.943607
Gene_6584	Lema_T115290.1	Zn2Cys6	658	4	48.1181	2.08974	0.27953	5.58404e-13	47.7934	3.07288	0.348396	2.59717e-17	295.923	4.90655	0.114511	0	654.358	3.82716	0.17236	1.0783e-107	58.8164	2.38959	0.252853	3.54461e-20	39.3644	2.58257	0.419997	1.06797e-08	48.6337	2.87042	0.357779	1.90142e-14	46.3466	3.13918	0.368546	3.88018e-16
Gene_6596	Lema_T115410.1	C2H2 zinc finger	895	2	14.1035	-0.1937	0.641119	0.807366	14.0772	1.12061	0.7127	0.200783	19.6184	0.0260028	0.545301	0.97408	72.2437	-0.00518191	0.177643	0.982834	10.2701	-1.43414	0.933656	0.18041	4.10632	-1.93713	1.29752	NA	4.53642	-2.48645	1.53331	NA	7.51633	-0.509339	1.2201	0.791873
Gene_6596	Lema_T115410.1	Zn2Cys6	895	1	14.1035	-0.1937	0.641119	0.807366	14.0772	1.12061	0.7127	0.200783	19.6184	0.0260028	0.545301	0.97408	72.2437	-0.00518191	0.177643	0.982834	10.2701	-1.43414	0.933656	0.18041	4.10632	-1.93713	1.29752	NA	4.53642	-2.48645	1.53331	NA	7.51633	-0.509339	1.2201	0.791873
Gene_6601	Lema_T115460.1	Nucleic acid-binding, OB-fold	300	1	87.3473	-0.473135	0.280733	0.13958	52.8018	-0.0818194	0.431984	0.895744	87.7455	-0.595217	0.267688	0.0525176	561.258	0.465644	0.147637	0.00318013	110.07	0.148126	0.226994	0.581891	66.8974	0.661037	0.348782	0.132611	47.0219	-0.834818	0.531682	0.189776	34.734	-0.491648	0.535998	0.523282
Gene_6670	Lema_T116150.1	Zn2Cys6	400	1	3.17624	2.26585	1.04526	0.0530403	10.2525	4.44136	0.88491	4.74047e-06	12.8776	4.5222	0.513133	1.67322e-17	29.9605	3.4353	0.564028	4.61108e-09	12.1686	4.50799	0.549059	1.86224e-15	2.03432	2.40266	1.26974	NA	4.19757	3.65379	1.06669	NA	9.37122	4.01442	1.06747	0.00121237
Gene_6671	Lema_T116160.1	Zn2Cys6	749	2	172.866	3.25981	0.146955	3.65105e-107	60.1885	2.49997	0.315217	4.07249e-14	66.1381	1.19216	0.257704	1.69142e-05	133.462	-0.477305	0.130202	0.000554153	140.263	2.86098	0.1654	1.57324e-65	36.315	1.84668	0.401878	3.60353e-05	53.9373	2.31212	0.322167	1.06067e-11	25.8401	1.08293	0.543749	0.127846
Gene_6768	Lema_T117130.1	Winged helix repressor DNA-binding	622	1	59.7559	-0.110647	0.323799	0.781885	24.1861	-1.16517	0.777024	0.225201	70.7981	0.178481	0.269968	0.6052	244.534	-0.463362	0.126723	0.000573526	47.757	-1.0428	0.436259	0.0321042	20.5151	-1.4914	0.851421	0.166771	28.5427	-1.27913	0.775545	0.166362	17.9285	-1.46759	0.918078	0.230076
Gene_6878	Lema_T118230.1	Zn2Cys6	699	1	96.6448	2.21193	0.19552	1.64739e-28	32.2819	1.14923	0.479407	0.0461854	63.8668	1.24392	0.244763	1.95399e-06	170.316	0.167532	0.117032	0.202132	106.131	2.29303	0.190046	2.51584e-32	11.7188	-1.50208	1.04413	0.261479	24.9757	0.670438	0.539418	0.306002	29.4094	1.02228	0.5407	0.149869
Gene_6895	Lema_T118400.1	C2H2 zinc finger	606	10	21.4465	-0.694665	0.582902	0.305796	17.2165	0.378578	0.701904	0.69494	25.4703	-0.388503	0.481951	0.521359	109.884	-0.43777	0.172799	0.01921	22.6146	-0.494549	0.54417	0.435927	11.994	-0.419618	0.884056	0.750982	10.8123	-1.49577	1.16956	0.291403	8.64869	-1.1904	1.19158	0.483924
Gene_6902	Lema_T118470.1	Myb	497	1	69.4887	0.200866	0.286261	0.553353	33.4089	-0.220122	0.573754	0.783761	75.6123	0.506668	0.236215	0.06229	419.965	0.942041	0.135157	1.57809e-11	52.9051	-0.510717	0.361424	0.218932	21.6286	-1.48966	0.850367	0.166768	32.2328	-0.338875	0.573654	0.644288	21.5875	-0.942181	0.780983	0.382916
Gene_6902	Lema_T118470.1	Homeodomain-like	497	1	69.4887	0.200866	0.286261	0.553353	33.4089	-0.220122	0.573754	0.783761	75.6123	0.506668	0.236215	0.06229	419.965	0.942041	0.135157	1.57809e-11	52.9051	-0.510717	0.361424	0.218932	21.6286	-1.48966	0.850367	0.166768	32.2328	-0.338875	0.573654	0.644288	21.5875	-0.942181	0.780983	0.382916
Gene_6951	Lema_T118960.1	Zn2Cys6	1213	1	7.86633	0.720707	0.721474	0.392355	7.9499	1.32627	0.98123	0.279309	11.6351	1.03533	0.596828	0.137727	72.5643	1.94221	0.163323	1.47255e-31	11.098	1.28799	0.60108	0.0564801	8.01518	0.445785	1.14713	0.799209	3.70631	0.271649	1.25817	NA	4.33554	1.53753	0.995575	0.248531
Gene_7103	Lema_T120480.1	C2H2 zinc finger	567	3	22.7346	0.321429	0.484633	0.576307	8.32678	-1.11363	1.18971	0.469861	55.1328	1.93318	0.294299	4.03136e-10	125.302	0.601966	0.191095	0.00321663	33.6164	0.998171	0.392237	0.0219085	12.3019	0.379994	0.78126	0.74472	14.2718	0.16313	0.805973	0.883294	18.7853	1.69393	0.569877	0.0150176
Gene_7133	Lema_T120780.1	Zn2Cys6	766	3	32.8112	-1.80311	0.651986	0.0120227	17.2961	-1.40422	0.93599	0.224932	37.9725	-1.2699	0.5178	0.0312198	175.716	-0.922681	0.292772	0.00320271	26.5694	-3.74389	1.13043	0.00235295	19.9038	-0.729961	0.768691	0.481456	16.3611	-2.28623	1.14807	0.0909097	21.6501	0.0226356	0.67131	0.986508
Gene_7135	Lema_T120800.1	Zinc finger, CCHC-type	477	1	100.05	1.40455	0.208622	1.0305e-10	34.3837	0.172777	0.537112	0.818559	50.7917	-0.41884	0.343646	0.311234	203.451	-0.715399	0.137992	7.13392e-07	123.251	1.77006	0.186239	2.14329e-20	33.9113	0.643682	0.473134	0.291108	42.8603	0.819587	0.418177	0.0962024	32.3365	0.593081	0.506666	0.400969
Gene_7142	Lema_T120870.1	Zn2Cys6	730	1	22.9246	1.51888	0.433365	0.00121812	8.39327	0.588521	0.961774	0.652425	69.9877	3.46256	0.221828	2.98201e-53	146.672	2.17553	0.3129	1.77667e-11	30.0057	2.08407	0.362464	4.39031e-08	2.97746	-1.6347	1.30602	NA	20.544	2.04497	0.594897	0.00249968	15.6677	2.12821	0.649735	0.00612401
Gene_7148	Lema_T120930.1	HMG	647	1	73.3393	0.706339	0.265101	0.0157978	37.8372	0.701475	0.45512	0.211068	65.1446	0.381803	0.267965	0.228636	199.677	-0.715425	0.137159	6.05797e-07	88.13	1.11257	0.231158	5.79629e-06	30.9717	0.100076	0.565866	0.915692	29.5943	-0.140688	0.576619	0.858248	29.1658	0.425744	0.538809	0.591413
Gene_7216	Lema_T121610.1	Winged helix repressor DNA-binding	1321	1	85.7487	1.30307	0.234576	1.30184e-07	36.3446	0.44409	0.511242	0.506286	72.4595	0.540461	0.272568	0.086854	209.826	-0.389144	0.150306	0.0165369	98.7635	1.44632	0.218742	2.28952e-10	15.9931	-1.95517	1.02314	0.129199	21.6224	-1.02825	0.781697	0.277102	27.364	0.479889	0.548362	0.544249
Gene_7232	Lema_T121770.1	Homeodomain-like	979	1	131.476	-2.70286	0.402854	1.20133e-10	80.8699	-1.88503	0.530519	0.0019601	156.308	-1.88906	0.286993	3.71248e-10	601.442	-3.24223	0.142088	1.11539e-113	138.69	-2.7065	0.401398	9.62756e-11	100.76	-0.358816	0.333014	0.413117	73.5756	-3.10965	0.754106	0.0002123	57.4796	-5.24479	1.42924	0.00168896
Gene_7259	Lema_T122040.1	HMG	1719	2	90.5455	1.40381	0.216987	5.69756e-10	24.4901	-0.494367	0.691135	0.592497	62.5888	0.425703	0.272221	0.18263	205.611	-0.369751	0.149809	0.0227288	78.8992	1.09644	0.238992	1.63911e-05	29.4329	0.401629	0.530413	0.587616	30.3227	0.165771	0.538222	0.818124	15.0937	-1.19015	0.923533	0.345206
Gene_7446	Lema_T123910.1	Zinc finger, CCHC-type	162	2	0	#VALUE!	NA	NA	0	#VALUE!	NA	NA	0	#VALUE!	NA	NA	0	#VALUE!	NA	NA	0	#VALUE!	NA	NA	0	#VALUE!	NA	NA	0	#VALUE!	NA	NA	0	#VALUE!	NA	NA
Gene_7471	Lema_T023650.1	Zn2Cys6	518	1	0.169428	0.456944	1.71523	NA	0.0961905	1.57523	1.62636	NA	0.183776	0.270532	1.59786	NA	0.784411	-2.24692	1.3792	0.143105	0.173353	0.39752	1.70357	NA	0.0911032	1.44618	1.34235	NA	0.0997617	1.51623	1.62809	NA	0.0850792	1.84911	1.6572	NA
Gene_7494	Lema_T023880.1	HMG	513	1	39.0916	1.56282	0.391409	0.000201124	21.3938	1.61226	0.593337	0.022452	25.546	0.586704	0.477341	0.306504	90.7736	0.0544554	0.290485	0.880918	41.6533	1.67032	0.383601	4.60508e-05	22.3832	2.03699	0.536714	0.000911874	9.78382	-0.241391	0.965414	0.854854	4.76786	-2.40451	1.53599	0.24111
Gene_7522	Lema_T024160.1	Nucleic acid-binding, OB-fold	1038	1	228.573	-0.163463	0.179482	0.436708	127.441	-0.149442	0.29512	0.712617	192.607	-1.07684	0.216023	3.1414e-06	1245.92	0.274701	0.116894	0.0305369	255.594	0.123989	0.169809	0.53665	100.199	-0.654671	0.358796	0.148742	109.075	-0.90427	0.363742	0.0336459	90.6008	-0.845258	0.399564	0.102842
Gene_7527	Lema_T024210.1	Zn2Cys6	508	3	16.3815	4.21975	0.541229	4.87442e-14	2.07587	2.07302	1.38805	NA	6.46252	2.45263	0.793002	0.00548801	12.4244	1.28523	0.471238	0.0113358	5.67306	2.67289	0.808972	0.00241063	2.17611	1.95742	1.2498	NA	6.44826	3.71795	0.90102	NA	0.376151	0.368001	1.57532	NA
Gene_7556	Lema_T024500.1	Winged helix repressor DNA-binding	459	1	254.157	0.561611	0.162297	0.0014154	83.7929	-1.07107	0.438349	0.0419455	163.945	-1.16636	0.246855	1.07708e-05	727.19	-0.899121	0.101373	5.2439e-18	263.488	0.598284	0.160631	0.000563312	76.6149	-1.06804	0.449251	0.0532503	97.3692	-0.575602	0.359514	0.180239	67.6274	-1.28705	0.508899	0.0448843
Gene_7608	Lema_T025020.1	Homeodomain-like	558	1	96.6982	0.0242461	0.238214	0.937289	51.1585	-0.353576	0.473278	0.574146	109.657	-0.0314435	0.220914	0.917753	506.264	0.215023	0.0784782	0.0109423	92.633	-0.324999	0.266155	0.291811	45.5896	-0.227433	0.467236	0.74471	42.8185	-0.825658	0.531508	0.194619	55.633	0.163951	0.431874	0.811454
Gene_7670	Lema_T025640.1	C2H2 zinc finger	676	3	300.545	0.558954	0.145505	0.000361578	129.808	-0.289015	0.308018	0.469033	198.543	-0.949363	0.207329	2.09051e-05	932.869	-0.667796	0.20804	0.00265948	323.34	0.645687	0.138636	1.19595e-05	104.852	-0.441934	0.33314	0.30477	132.687	-0.239008	0.290346	0.508003	85.1096	-1.73298	0.532583	0.00656485
Gene_7740	Lema_T026340.1	Zn2Cys6	746	2	19.1497	1.79794	0.473918	0.000431594	7.85979	0.972579	0.980214	0.44111	28.8271	2.38544	0.372762	1.1707e-09	136.271	2.54221	0.379904	1.03431e-10	20.7133	1.91058	0.453758	8.45673e-05	3.99309	0.14146	1.13513	NA	7.56073	0.861826	0.97734	0.475148	6.89787	1.75489	0.845639	0.110403
Gene_7767	Lema_T026610.1	Helix-turn-helix, AraC type	377	1	143.144	1.91076	0.170885	7.15299e-28	54.7457	1.12436	0.375454	0.0108146	63.4034	-0.0316424	0.290222	0.937986	278.395	-0.00649272	0.120426	0.967056	144.646	1.91336	0.169522	2.12422e-28	58.6338	1.33299	0.360932	0.00131763	48.9852	0.683915	0.416823	0.168758	33.5199	0.455921	0.506026	0.531141
Gene_7767	Lema_T026610.1	Homeodomain-like	377	1	143.144	1.91076	0.170885	7.15299e-28	54.7457	1.12436	0.375454	0.0108146	63.4034	-0.0316424	0.290222	0.937986	278.395	-0.00649272	0.120426	0.967056	144.646	1.91336	0.169522	2.12422e-28	58.6338	1.33299	0.360932	0.00131763	48.9852	0.683915	0.416823	0.168758	33.5199	0.455921	0.506026	0.531141
Gene_7792	Lema_T026860.1	bZIP	408	1	66.9537	0.556084	0.285009	0.0841325	16.2209	-2.23154	1.13646	0.107454	39.5052	-1.49014	0.501139	0.00783911	172.125	-1.23645	0.148191	4.69262e-16	78.3722	0.973794	0.249085	0.000280278	13.6974	-3.11584	1.2419	0.0399978	25.0424	-0.354578	0.628083	0.65958	23.5974	-0.31404	0.695127	0.774224
Gene_7821	Lema_T027150.1	C2H2 zinc finger	372	2	84.0161	6.25348	0.243056	6.05459e-144	40.3699	6.14057	0.384162	1.46588e-55	98.1352	6.47537	0.223817	8.69054e-182	259.689	5.5653	0.458156	7.05795e-33	69.5903	5.9687	0.256412	5.51146e-118	37.3559	5.73511	0.429838	1.11219e-38	25.9498	5.15859	0.491827	3.0544e-24	9.4897	4.43869	0.692209	2.28445e-09
Gene_7827	Lema_T027210.1	Transcription factor TFIIS	304	1	57.1817	-0.19207	0.330297	0.626228	33.7477	-0.017936	0.538731	0.984133	59.4663	-0.263259	0.310153	0.497151	267.511	-0.184285	0.100821	0.0977314	71.0936	0.279083	0.281381	0.393846	26.5642	-0.357883	0.610945	0.686864	21.9953	-1.80322	0.905945	0.0910906	15.2932	-3.72245	1.48971	0.0478435
Gene_7830	Lema_T027240.1	HMG	1069	2	75.7135	-1.51528	0.391603	0.00032583	49.2698	-1.03423	0.573199	0.1394	87.2768	-1.20461	0.32508	0.000715656	436.689	-0.50581	0.113215	2.16582e-05	81.4735	-1.10327	0.343184	0.00322287	39.1334	-1.78123	0.730692	0.046611	43.7083	-1.40575	0.621619	0.0540825	38.1198	-1.35917	0.6865	0.130071
Gene_7845	Lema_T027390.1	Transcription factor jumonji	506	1	49.2238	-3.33083	0.763726	4.44796e-05	25.5032	-4.33302	1.48131	0.0131175	63.8536	-1.51066	0.386128	0.000329842	340.053	-0.710886	0.131838	2.41135e-07	58.7116	-1.73242	0.453556	0.000394981	30.6119	-1.52466	0.734331	0.0965648	30.3812	-2.31373	0.895306	0.0269134	37.568	-0.786563	0.623055	0.356334
Gene_7880	Lema_T027740.1	Bromodomain transcription factor	246	1	34.0226	-0.358983	0.434117	0.480349	17.215	-1.0475	0.919372	0.369652	33.9806	-0.289031	0.386731	0.554994	151.075	-0.6192	0.220074	0.00890953	42.4069	0.162094	0.363708	0.714598	19.2746	-0.00689652	0.675993	0.995309	15.1351	-1.16211	0.91842	0.296778	12.9278	-0.833931	0.929768	0.533235
Gene_7898	Lema_T027920.1	Nucleic acid-binding, OB-fold	1244	1	354.959	0.175409	0.127121	0.23267	115.268	-2.21668	0.49301	5.28252e-05	338.405	-0.385276	0.140432	0.0149964	1329.16	-0.500121	0.0668117	3.93734e-13	365.159	0.201958	0.125957	0.161149	117.755	-1.30332	0.375816	0.00283558	153.11	-0.735923	0.288103	0.0287959	112.975	-1.01823	0.358033	0.0211662
Gene_7929	Lema_T028230.1	bHLH	203	1	13.7256	0.501309	0.602951	0.477811	8.69621	0.571692	0.966194	0.664129	11.6433	-0.326047	0.709843	0.726364	71.4014	0.725695	0.29374	0.0225955	9.55512	-0.47778	0.808463	0.620215	3.00507	-1.64496	1.30639	NA	5.1546	-0.432817	1.22411	NA	2.80928	-1.8281	1.5429	NA
Gene_7948	Lema_T028420.1	Heteromeric CCAAT factors	159	2	88.7262	0.104379	0.261875	0.743728	25.7385	-2.87451	1.11168	0.0307505	84.0533	-0.211009	0.266848	0.52976	356.828	-0.33021	0.108832	0.00463442	82.6464	-0.138285	0.281725	0.683824	30.9761	-1.09043	0.662548	0.194305	41.1295	-0.591911	0.536663	0.368045	56.151	0.642071	0.406163	0.235481
Gene_7955	Lema_T028490.1	C2H2 zinc finger	1062	3	25.5867	-0.000329555	0.469204	0.999673	10.5069	-1.40344	1.17299	0.343259	43.3176	0.7441	0.345331	0.0609717	182.045	0.91765	0.25948	0.000881626	34.9	0.661831	0.379083	0.125273	7.12804	-2.46582	1.27821	0.125105	10.8957	-1.51126	1.17018	0.286754	12.6391	-1.2043	1.19216	0.478524
Gene_7957	Lema_T028510.1	C2H2 zinc finger	732	5	63.6893	-1.13454	0.372434	0.00534292	52.158	0.0967427	0.431467	0.875403	95.2981	0.0327195	0.231232	0.918055	473.651	0.337759	0.154162	0.0446105	80.1746	-0.418452	0.292237	0.212624	44.1761	-0.226823	0.493197	0.759353	34.0677	-1.42491	0.681939	0.0755855	39.6429	-0.526102	0.57361	0.523282
Gene_8029	Lema_T029230.1	Zn2Cys6	1342	2	86.5468	0.307591	0.253564	0.29728	62.3852	0.807043	0.373549	0.0745945	80.8482	0.0331079	0.253461	0.924752	483.854	0.842264	0.108077	3.8559e-14	85.2079	0.290557	0.254072	0.324414	57.3051	0.923056	0.371408	0.0421128	40.6689	-0.044392	0.476286	0.945774	29.2152	-0.824361	0.689725	0.388865
Gene_8071	Lema_T029650.1	C2H2 zinc finger	944	2	66.753	2.6241	0.244813	1.09182e-25	33.0368	2.27871	0.463676	7.94128e-06	55.6579	2.19585	0.257268	1.79898e-16	147.781	1.36734	0.13468	2.87148e-23	65.7952	2.67227	0.239608	9.4678e-28	13.7603	1.04389	0.694769	0.239411	24.5103	1.83382	0.514839	0.00164058	7.78247	0.210656	0.95706	0.89501
Gene_8147	Lema_T030410.1	HMG	1132	2	92.0721	0.75202	0.238041	0.00377891	26.0109	-1.35105	0.777434	0.155121	70.2115	-0.0758532	0.282112	0.839181	285.553	-0.390194	0.117326	0.00181564	103.424	0.900866	0.224533	0.000187993	46.5532	0.561554	0.434842	0.318962	45.9128	0.446364	0.422555	0.389398	34.388	0.217233	0.513758	0.789197
Gene_8179	Lema_T030730.1	C2H2 zinc finger	587	3	58.0087	-1.14559	0.401205	0.00934025	28.3781	-1.50481	0.772454	0.110331	94.9374	0.355637	0.227125	0.182022	499.107	0.78373	0.166767	7.59548e-06	46.9959	-2.48269	0.61779	0.000183207	42.0235	-0.0430005	0.49619	0.958624	24.8215	-2.87858	1.11318	0.0268071	29.8606	-0.59597	0.626787	0.508917
Gene_8220	Lema_T031140.1	Zn2Cys6	781	3	16.7144	-0.265291	0.600102	0.715247	7.77942	-0.992015	1.19334	0.526711	12.941	-1.45299	0.784547	0.111574	93.288	0.0824681	0.18546	0.713918	13.1883	-1.73262	0.930448	0.100524	8.6906	-0.0242233	0.901464	0.988151	9.36094	-0.255895	0.947181	0.842224	7.94536	-0.78875	1.21008	0.666282
Gene_8263	Lema_T031570.1	Zn2Cys6	1121	3	80.5668	1.39052	0.226952	4.84922e-09	40.3031	1.0703	0.43496	0.0404372	94.9246	1.46992	0.203006	4.20615e-12	287.15	0.7513	0.125751	9.19226e-09	70.8489	1.00793	0.256539	0.000259936	46.7612	1.6294	0.372705	9.42225e-05	29.8109	0.494609	0.505812	0.426788	42.8751	1.4307	0.417777	0.00379694
Gene_8346	Lema_T032400.1	Winged helix repressor DNA-binding	1421	1	114.897	0.624346	0.205713	0.00552555	38.7786	-1.05169	0.619464	0.165319	118.236	0.386021	0.2031	0.101989	493.987	0.348277	0.169875	0.0611707	105.955	0.344273	0.224359	0.180878	50.9924	-0.272028	0.493017	0.706556	57.8341	0.0544512	0.414216	0.923353	33.4424	-1.50856	0.773803	0.136238
Gene_8417	Lema_T124460.1	Nucleic acid-binding, OB-fold	110	1	17.56	-0.375385	0.5894	0.59214	12.2025	0.290781	0.80269	0.795801	24.7404	0.334516	0.432751	0.540256	94.0825	-0.114785	0.167688	0.562431	27.0389	0.598989	0.429274	0.225153	12.4156	0.397714	0.776211	0.729743	6.16801	-2.82053	1.5332	NA	5.22068	-2.51573	1.52684	0.215343
Gene_8420	Lema_T124490.1	Winged helix repressor DNA-binding	503	1	47.9853	0.667053	0.319734	0.0635538	20.658	-0.146278	0.699068	0.88423	42.3726	0.0553741	0.355253	0.909352	163.493	-0.301599	0.137652	0.0446053	52.3802	0.66569	0.318672	0.0634118	28.515	0.939016	0.505971	0.141728	15.012	-1.17968	0.921704	0.291041	13.7171	-0.322981	0.797524	0.797944
Gene_8484	Lema_T033030.1	Zn2Cys6	647	2	53.5103	1.28867	0.280177	1.55065e-05	14.4773	-0.801901	0.926616	0.507912	36.4146	0.166541	0.368575	0.73022	122.699	-0.629579	0.197108	0.0027964	65.9405	1.55165	0.255784	6.97376e-09	8.44077	-2.63302	1.2696	0.096869	17.2119	-0.3835	0.788332	0.708061	9.25665	-1.42532	1.18364	0.384133
Gene_8605	Lema_T034240.1	Winged helix repressor DNA-binding	1939	1	27.2225	-0.0838118	0.487385	0.89225	20.356	0.723915	0.639691	0.372956	33.4597	0.457672	0.376784	0.313154	122.521	0.0265947	0.15576	0.891225	19.9704	-0.929171	0.633496	0.201388	20.6651	0.822969	0.628318	0.31166	14.5531	-0.105602	0.796075	0.922827	13.7861	-0.313784	0.946069	0.837784
Gene_8670	Lema_T034890.1	Zn2Cys6	431	1	26.1686	4.62438	0.387355	1.18073e-31	0.56309	-0.194374	1.5395	NA	19.4556	3.80633	0.453883	6.26351e-16	45.0515	2.9962	0.572095	5.43121e-07	30.1787	4.76539	0.367366	3.24352e-37	0.529381	-0.0432875	1.31226	NA	6.58844	3.36644	0.866101	NA	0.494586	0.0720496	1.56347	NA
Gene_8685	Lema_T035040.1	Nucleic acid-binding, OB-fold	1218	1	68.581	0.327404	0.271609	0.300265	36.8048	0.280617	0.476886	0.666286	67.3736	-0.0389577	0.279041	0.919131	288.236	-0.144304	0.109773	0.244889	75.5948	0.320339	0.27112	0.308172	37.8799	0.0507467	0.52654	0.954649	43.475	0.571384	0.416608	0.25612	28.7319	-1.00677	0.779872	0.344257
Gene_8707	Lema_T035260.1	Nucleic acid-binding, OB-fold	456	1	462.97	-2.47531	0.227739	2.19415e-26	250.157	-2.87682	0.417032	8.15973e-11	660.889	-0.791246	0.165282	8.06405e-06	2946.33	-0.739625	0.187919	0.000199486	486.03	-2.38248	0.223274	1.79013e-25	270.7	-1.51185	0.282269	9.13481e-07	260.376	-2.7842	0.389929	1.37431e-11	270.343	-1.34943	0.278313	1.28601e-05
Gene_8711	Lema_T035300.1	Nucleic acid-binding, OB-fold	962	1	99.331	-1.56115	0.338941	1.50809e-05	48.6784	-2.34373	0.75951	0.0083425	99.0116	-1.82893	0.33765	3.51132e-07	490.791	-1.11731	0.0899338	2.37788e-34	102	-1.35704	0.315346	5.72424e-05	46.2323	-1.80695	0.650889	0.0210351	57.16	-1.54884	0.566944	0.0188927	37.9518	-3.3652	1.10611	0.0124047
Gene_8712	Lema_T035310.1	HMG	1834	2	78.1349	0.115031	0.28238	0.737747	22.8011	-2.70778	1.11959	0.0443322	61.0199	-0.890259	0.353952	0.0268188	240.129	-1.39497	0.200292	1.63699e-11	69.8456	-0.28125	0.315422	0.445095	25.3959	-1.27979	0.743073	0.17453	27.691	-1.55712	0.776107	0.0884762	22.0233	-1.73872	0.91699	0.148544
Gene_8713	Lema_T035320.1	Transcription factor TFIIS	121	1	24.4284	-1.39286	0.629167	0.0478418	16.8099	-0.452551	0.788354	0.67454	48.2366	0.43713	0.32061	0.251965	155.27	-0.234705	0.169714	0.21894	30.2397	-0.750822	0.509628	0.199264	9.66728	-2.76463	1.26304	0.0779262	13.7052	-1.89627	1.1526	0.167541	9.01762	-3.12571	1.51222	0.112185
Gene_8732	Lema_T035510.1	Nucleic acid-binding, OB-fold	181	1	102.287	-0.944738	0.292034	0.00298024	53.865	-0.889243	0.499381	0.145064	132.564	-0.142159	0.20483	0.58607	647.886	0.157266	0.0740851	0.0521192	95.0799	-1.27879	0.324745	0.000251183	60.065	-0.19105	0.408897	0.755433	49.5613	-1.40574	0.5687	0.0347336	66.2367	-0.0838859	0.413584	0.90275
Gene_8768	Lema_T035870.1	Zn2Cys6	605	4	23.3821	-0.94106	0.580618	0.156462	11.4876	-1.60668	1.1622	0.267308	48.6154	1.02304	0.283997	0.00102841	159.294	0.207757	0.332392	0.599456	26.1097	-0.736477	0.540898	0.23732	8.3772	-2.62355	1.27004	0.0983547	15.5023	-0.372364	0.789363	0.716482	11.4989	-1.40937	1.18221	0.390459
Gene_8817	Lema_T036360.1	Zinc finger, Rad18-type putative	564	1	28.7554	1.89573	0.361188	6.64917e-07	11.4988	1.03953	0.808812	0.305469	14.402	0.536515	0.512562	0.393032	64.0239	0.303065	0.163875	0.0936659	23.4935	1.49408	0.409447	0.000742058	5.00864	-0.281079	1.10713	0.87547	9.5747	0.924461	0.807965	0.348991	3.02031	-1.91032	1.53857	NA
Gene_8838	Lema_T036570.1	Zn2Cys6	718	1	16.0797	2.70157	0.481133	9.3124e-08	1.24199	-1.04349	1.53519	NA	4.78838	0.552591	0.832769	0.603965	28.2606	0.857841	0.291685	0.00612648	26.4193	3.40991	0.395645	6.19028e-17	2.94224	0.850179	1.17653	NA	1.28866	-1.12279	1.53905	NA	2.46433	1.03277	1.30564	NA
Gene_8857	Lema_T036760.1	C2H2 zinc finger	347	3	20.1728	2.0534	0.563694	0.000749932	7.1238	1.03123	1.03332	0.437745	8.38663	0.37815	0.774615	0.708511	39.9315	0.169088	0.446953	0.757682	15.4645	1.40387	0.69159	0.0718378	11.668	2.06451	0.779436	0.0287482	4.40892	0.00667016	1.27974	NA	10.6518	2.2269	0.825095	0.0303048
Gene_8872	Lema_T036910.1	APSES	426	1	145.996	0.0616468	0.211175	0.813935	65.577	-0.538982	0.434158	0.324079	133.138	-0.354458	0.221561	0.172532	572.269	-0.398192	0.165162	0.0262632	157.742	0.244458	0.197956	0.286106	66.0215	-0.409048	0.42747	0.477347	63.8757	-0.659695	0.433922	0.204283	62.2714	-0.0751673	0.404858	0.911346
Gene_8926	Lema_T037450.1	C2H2 zinc finger	474	9	4.86596	-3.25456	1.60598	0.0720438	2.7491	-1.87334	1.55292	NA	5.2721	-3.23603	1.49177	0.0591821	24.4811	-3.08028	0.734711	7.05802e-05	4.9705	-3.2852	1.61586	0.0713236	2.58854	-1.47894	1.3171	NA	2.84705	-1.95418	1.55588	NA	2.42432	-1.63951	1.57056	NA
Gene_8928	Lema_T037470.1	Zn2Cys6	820	3	61.4352	2.69545	0.251073	9.12176e-26	17.199	1.38311	0.643262	0.0762969	62.0789	2.594	0.240049	6.53411e-26	137.725	1.37515	0.386534	0.000818256	48.458	2.25217	0.285404	2.36522e-14	26.3575	2.15522	0.512455	0.000189209	23.142	1.94384	0.517344	0.000831269	7.68235	-0.564035	1.21805	0.76732
Gene_8930	Lema_T037490.1	Zn2Cys6	890	3	17.8135	-1.52557	0.783464	0.0847505	13.8411	0.0860257	0.79435	0.943081	17.2208	-1.39641	0.684434	0.0775579	140.05	0.533201	0.147696	0.000678107	26.8178	0.123668	0.458624	0.830781	15.1901	0.590007	0.685893	0.529415	15.7085	0.368378	0.700825	0.684125	8.15508	-1.09353	1.19517	0.524355
Gene_8975	Lema_T037940.1	Heteromeric CCAAT factors	352	1	31.3836	-0.303394	0.456748	0.57581	18.7804	-0.337432	0.787414	0.757377	37.6496	-0.0931684	0.388896	0.856967	190.798	0.537429	0.114437	7.71163e-06	33.2557	-0.0611847	0.420401	0.911258	8.89527	-2.68325	1.26699	0.0893639	11.9067	-1.7925	1.1565	0.195499	13.1227	-0.117137	0.794122	0.93164
Gene_8984	Lema_T038030.1	Myb	461	1	10.766	-2.43152	1.17146	0.0650068	9.03907	-0.0467783	0.945848	0.975896	18.8172	-0.194815	0.542252	0.786016	79.5455	-0.185428	0.168842	0.337827	11.9948	-1.63835	0.926892	0.120529	6.73776	-0.730094	1.08378	0.637125	5.2802	-2.65229	1.53285	NA	8.98622	0.172383	0.955174	0.914471
Gene_8984	Lema_T038030.1	Homeodomain-like	461	1	10.766	-2.43152	1.17146	0.0650068	9.03907	-0.0467783	0.945848	0.975896	18.8172	-0.194815	0.542252	0.786016	79.5455	-0.185428	0.168842	0.337827	11.9948	-1.63835	0.926892	0.120529	6.73776	-0.730094	1.08378	0.637125	5.2802	-2.65229	1.53285	NA	8.98622	0.172383	0.955174	0.914471
Gene_8998	Lema_T038170.1	Homeodomain-like	532	1	11.8714	-1.01538	0.845634	0.301834	8.95808	0.0401532	0.985465	0.980991	17.7591	-0.2726	0.642377	0.747218	46.7853	-2.3566	0.411414	3.80436e-08	11.1657	-1.53067	0.965106	0.166055	12.9541	1.07748	0.738478	0.253723	4.90851	-2.55877	1.54176	NA	4.16901	-2.25115	1.54269	NA
Gene_9081	Lema_T039000.1	C2H2 zinc finger	876	2	216.301	4.11175	0.136938	6.95501e-196	20.3116	0.78134	0.633685	0.327592	48.6387	1.04836	0.30837	0.00206949	83.2048	-1.1632	0.328084	0.000854411	218.98	3.99784	0.140633	1.0935e-175	6.60677	-2.39317	1.28129	0.138942	76.1645	3.25123	0.271461	2.08468e-31	6.16655	-2.70255	1.52141	0.177926
Gene_9200	Lema_T040190.1	C2H2 zinc finger	684	5	51.269	0.18548	0.330978	0.639828	26.7619	0.133976	0.579596	0.871272	33.8168	-1.38062	0.502859	0.0149214	269.654	0.508469	0.119481	5.40725e-05	49.6277	0.0218044	0.347155	0.961598	22.1503	-0.298093	0.673034	0.76895	25.2276	-0.543071	0.691681	0.529315	22.5073	0.108596	0.632046	0.920126
Gene_9229	Lema_T040480.1	bHLH	586	1	172.785	1.13973	0.159691	6.50015e-12	51.1709	-0.615162	0.500089	0.328669	105.663	-0.497014	0.250492	0.0866477	506.287	0.0106925	0.0668374	0.898188	172.333	1.05993	0.162883	4.50798e-10	67.0291	0.398329	0.369065	0.412305	64.8793	0.0574481	0.383999	0.912808	57.1749	0.189531	0.415586	0.771727
Gene_9274	Lema_T040930.1	Zn2Cys6	790	1	23.8728	0.224134	0.465861	0.690085	12.3608	0.173952	0.798319	0.87909	27.1653	0.221987	0.42595	0.689192	109.455	0.0531112	0.161304	0.788278	26.4686	0.349784	0.445609	0.504407	6.10071	-2.31433	1.28485	0.154095	15.2586	0.458854	0.70474	0.608247	14.9004	0.805673	0.708171	0.415051
Gene_9313	Lema_T041320.1	C2H2 zinc finger	249	2	16.4526	0.645097	0.550365	0.314363	5.96456	-0.397761	1.21951	0.81608	33.0222	1.88837	0.343014	2.18225e-07	148.644	2.10138	0.242248	2.86257e-17	15.6135	0.625909	0.550543	0.32762	5.14331	-0.264539	1.10873	0.883788	11.3466	1.35272	0.71504	0.108539	8.50156	1.28145	0.819427	0.241601
Gene_9341	Lema_T041600.1	Zn2Cys6	913	1	223.861	1.24116	0.153599	5.2391e-15	86.6212	0.374086	0.329688	0.371816	149.949	-0.0166509	0.206878	0.954556	484.539	-0.872917	0.104797	5.27217e-16	227.689	1.2186	0.153298	1.4991e-14	59.4964	-0.350028	0.42822	0.553766	72.258	-0.0674235	0.365425	0.892981	62.4607	-0.119993	0.419643	0.860286
Gene_9355	Lema_T041740.1	Zinc finger, Rad18-type putative	541	1	11.8572	0.543798	0.642818	0.469532	5.16393	-0.0619877	1.2356	0.975663	28.357	2.11252	0.356893	2.15107e-08	56.3495	0.741497	0.212663	0.00105026	16.3304	1.36833	0.491459	0.0115962	2.43327	-1.44948	1.30859	NA	6.60834	0.740566	0.965669	NA	3.64436	0.139685	1.25006	NA
Gene_9370	Lema_T041890.1	Nucleic acid-binding, OB-fold	158	1	594.11	-1.52433	0.148934	1.64915e-23	346.478	-1.22681	0.225075	5.28758e-07	705.038	-1.02773	0.118267	4.84266e-17	3412.2	-0.59113	0.144859	0.000112022	666.092	-1.08902	0.133875	3.43227e-15	384.181	-0.505952	0.18647	0.0246235	342.673	-1.4173	0.23172	1.05797e-08	278.786	-1.60337	0.27407	6.93269e-08
Gene_9421	Lema_T042400.1	HMG	673	2	433.277	3.66822	0.124276	2.64205e-189	35.039	-0.0437833	0.541896	0.95797	159.206	1.74586	0.196471	8.80148e-18	382.556	0.685579	0.126781	2.22029e-07	423.312	3.59623	0.143957	8.73356e-136	22.4117	-1.04807	0.746449	0.273924	174.366	3.11976	0.199727	4.89987e-53	40.9155	0.951044	0.426445	0.0833204
Gene_9532	Lema_T043510.1	bHLH	429	1	62.3534	-3.25633	0.694987	1.04957e-05	33.4295	-3.22624	1.10775	0.0135247	67.6771	-2.78697	0.559945	3.25662e-06	293.37	-3.05383	0.302058	4.39313e-23	72.8581	-1.9022	0.4623	0.000124826	34.5963	-2.26968	0.840368	0.0254377	34.7989	-3.33542	1.10502	0.00889744	31.0925	-3.02719	1.12749	0.0313744
Gene_9548	Lema_T043670.1	Zn2Cys6	773	3	9.98579	1.36934	0.616154	0.0469398	17.1666	2.74687	0.665241	0.0002431	9.08209	1.09224	0.615611	0.128256	33.9717	0.48426	0.321678	0.178346	22.4261	2.5927	0.425132	5.74696e-09	15.5956	3.06813	0.606815	4.16202e-06	10.0559	1.87391	0.832347	0.0552212	1.50203	-1.14066	1.557	NA
Gene_9596	Lema_T044150.1	Zn2Cys6	856	1	3.90836	2.5825	0.870238	0.00675102	4.56417	3.4882	1.05622	NA	0.657777	-1.05312	1.52061	NA	13.1617	1.94483	0.35972	2.23083e-07	5.08621	2.58444	0.86245	0.00628466	0.321262	0.412654	1.313	NA	0.354738	0.263706	1.54557	NA	1.67348	2.58507	1.38587	NA
Gene_9620	Lema_T044390.1	Zn2Cys6	877	1	46.9298	-1.08404	0.459072	0.0340494	40.7095	0.296982	0.500038	0.662711	62.1433	-0.358121	0.352646	0.409283	321.137	0.21608	0.235644	0.428782	61.3397	-0.121349	0.349844	0.778415	50.6045	0.928845	0.421974	0.0760194	44.5377	0.333757	0.475985	0.577367	27.1407	-0.600619	0.708918	0.559554
Gene_9663	Lema_T044820.1	SART1	682	1	145.066	2.30696	0.168245	1.73803e-41	42.5908	1.10834	0.420867	0.0274797	92.7375	1.35467	0.210482	9.34955e-10	222.923	-0.00844848	0.143986	0.96412	151.37	2.38475	0.163691	9.76199e-47	45.3407	0.962916	0.452648	0.0877944	61.8691	1.72604	0.3306	1.47308e-06	11.8748	-3.43643	1.50087	0.074513
Gene_9676	Lema_T050050.1	bHLH	556	1	73.6707	3.16968	0.265894	1.45508e-31	11.4949	0.821	0.819474	0.436129	62.0968	2.81679	0.277534	6.00313e-23	200.559	2.27934	0.399468	4.3105e-08	98.1713	3.60829	0.239751	8.04844e-50	19.9987	2.11998	0.560262	0.000949918	27.4524	2.28712	0.507458	4.27958e-05	7.66836	1.0186	0.835808	0.377498
Gene_9702	Lema_T050310.1	HMG	1466	1	6446.81	8.568	0.189317	0	675.939	6.11014	0.215195	7.2593e-175	1950.78	6.68095	0.31118	2.85628e-100	313.114	1.58403	0.219703	2.92167e-12	5356.7	8.27086	0.175692	0	454.713	5.50013	0.486975	7.46666e-28	1486.21	7.22435	0.20282	3.49313e-275	604.075	6.15848	0.285792	1.09307e-100
Gene_9773	Lema_T051020.1	C2H2 zinc finger	355	2	74.9591	4.15298	0.261913	3.45871e-55	14.2253	2.38811	0.669348	0.00187051	24.0836	1.90555	0.446451	7.97553e-05	139.666	2.71796	0.24191	2.82214e-28	69.3067	3.96904	0.298723	5.30186e-39	14.284	2.45168	0.658129	0.0011769	10.5767	1.5323	0.83047	0.118073	17.121	2.62806	0.672057	0.000686879
Gene_9802	Lema_T051310.1	Zn2Cys6	755	3	84.4537	0.416955	0.254802	0.152152	38.1531	-0.211422	0.538368	0.778383	91.3833	0.437908	0.234324	0.108343	261.11	-0.776818	0.110409	9.9646e-12	112.646	1.00243	0.211542	8.20849e-06	28.3665	-0.839901	0.666434	0.331783	36.3883	-0.331393	0.537849	0.628396	27.4759	-0.75667	0.693794	0.438885
Gene_9813	Lema_T051420.1	Zn2Cys6	930	2	305.652	3.35543	0.127389	7.7956e-151	43.6626	1.00028	0.405332	0.0398311	161.4	1.99825	0.171716	6.28643e-30	361.651	0.798985	0.0867569	2.48018e-19	238.842	2.89088	0.137274	1.05561e-96	39.3593	0.743795	0.451945	0.194305	91.4893	2.18232	0.264699	3.17616e-15	51.208	1.84767	0.335218	4.48787e-07
Gene_9848	Lema_T051770.1	bHLH	592	1	56.3925	0.896193	0.29047	0.00474706	32.0845	0.985034	0.481757	0.0924129	56.1755	0.520495	0.299327	0.136719	191.615	0.143588	0.116165	0.27617	53.5705	0.769766	0.300284	0.0208828	19.0438	-0.0352731	0.676852	0.975682	28.7528	0.509741	0.540839	0.443741	25.9338	0.384174	0.632473	0.690495
Gene_9903	Lema_T052320.1	Zinc finger, NF-X1-type	2070	4	52.2367	-6.03972	1.51049	0.00019667	29.4004	-4.48741	1.4757	0.00951427	65.9239	-2.48126	0.511224	5.88482e-06	401.07	-0.592596	0.223929	0.0141323	57.3142	-3.53285	0.766396	1.48517e-05	29.4246	-2.81895	0.986528	0.0170451	30.4933	-4.57832	1.4608	0.00641672	42.9317	-0.735433	0.589631	0.363605
Gene_9953	Lema_T052820.1	Zn2Cys6	1122	2	37.584	-1.34007	0.502087	0.0156014	30.7382	0.131191	0.536205	0.862969	74.7554	0.410871	0.256662	0.172233	386.973	0.976678	0.207508	7.35453e-06	50.1535	-0.463381	0.374181	0.284638	27.0801	0.0373118	0.565113	0.968388	39.415	0.370027	0.476744	0.533756	27.4937	0.145166	0.577273	0.87785
Gene_9977	Lema_T053060.1	C2H2 zinc finger	874	6	205.54	1.69021	0.284272	1.4185e-08	58.7572	0.280563	0.484619	0.671805	166.243	1.04604	0.303929	0.00179502	421.362	-0.211225	0.258619	0.484955	232.858	1.86174	0.281309	2.19989e-10	46.2824	-0.502717	0.572988	0.520256	80.9275	0.945365	0.410546	0.0499619	39.7003	-0.87337	0.681829	0.348264
Gene_10011	Lema_T053400.1	Zn2Cys6	820	1	14.8707	-1.96947	0.92092	0.0567	6.55267	-2.84346	1.52021	0.125395	19.678	-0.557295	0.538907	0.399412	103.54	-0.128756	0.150041	0.461151	14.9256	-1.97973	0.918289	0.0549346	8.11776	-1.02545	1.06888	0.476059	13.2562	-0.493453	0.934182	0.682561	12.049	-0.162703	0.945876	0.920123
Gene_10021	Lema_T053500.1	C2H2 zinc finger	433	3	26.957	1.98436	0.369547	3.52479e-07	13.328	1.54289	0.716583	0.0758364	28.9594	1.80323	0.359548	2.7132e-06	71.4485	0.741003	0.359629	0.0597997	39.4223	2.4766	0.313329	2.13547e-14	18.9743	2.43855	0.549462	7.08335e-05	9.34634	1.01371	0.812149	0.303738	9.42561	1.35468	0.81929	0.213613
Gene_10028	Lema_T053570.1	HMG	525	2	990.17	8.20718	0.11734	0	203.76	6.79714	0.187088	2.49066e-286	244.353	5.97466	0.299905	2.12652e-86	34.5174	0.368776	0.23466	0.158731	1037.48	8.26326	0.103158	0	284.103	7.46223	0.170943	0	230.986	6.95887	0.18463	0	91.4652	5.79311	0.267792	1.85879e-101
Gene_10054	Lema_T053830.1	Zinc finger, Rad18-type putative	352	1	59.0099	-0.291851	0.334349	0.455199	20.1022	-2.48672	1.12494	0.0675684	60.1494	-0.232035	0.299084	0.538396	245.498	-0.571644	0.148598	0.000281459	56.5503	-0.385597	0.343227	0.333193	25.4653	-1.04711	0.742235	0.271504	34.1197	0.0226374	0.503133	0.974678	19.0609	-1.50402	0.91546	0.216317
Gene_10060	Lema_T053890.1	HMG	447	4	273.6	-0.467345	0.169989	0.0125798	178.935	0.110107	0.237343	0.73691	333.845	-0.0191644	0.13831	0.9199	1627.43	0.28658	0.0712086	0.000140596	279.965	-0.464342	0.168819	0.0126861	164.282	0.0826109	0.246847	0.829239	166.314	-0.292341	0.260044	0.358474	149.794	-0.405546	0.302986	0.324407
Gene_10085	Lema_T054140.1	HMG	1200	2	78.551	-0.176624	0.285559	0.602984	29.5635	-1.573	0.771287	0.093291	87.7489	0.0752808	0.240784	0.814061	330.927	-0.477731	0.133631	0.000768847	84.3183	-0.0388483	0.271734	0.913015	29.7024	-1.04578	0.662474	0.214509	41.7627	-0.357813	0.503503	0.571766	24.1269	-2.63842	1.13309	0.0691616
Gene_10137	Lema_T054660.1	Heteromeric CCAAT factors	362	1	53.6447	-1.97281	0.502245	0.000259402	29.4433	-1.64299	0.770926	0.0790472	79.9148	-0.520867	0.286442	0.1186	320.698	-0.750898	0.126261	1.07854e-08	53.4257	-2.16898	0.533389	0.000151573	35.2508	-0.821045	0.605509	0.29271	28.4659	-3.00639	1.10828	0.0198459	36.0632	-0.267169	0.537556	0.749795
Gene_10138	Lema_T054670.1	Homeodomain-like	777	1	8.29368	-0.246357	0.828465	0.810388	9.50999	1.35416	0.836832	0.186877	12.8884	0.24858	0.666582	0.777962	61.1774	0.776091	0.339294	0.035601	7.38299	-0.78862	0.962748	0.484964	2.55184	-1.48966	1.30982	NA	6.47632	0.669215	0.981007	NA	2.38492	-1.64431	1.54966	NA
Gene_10152	Lema_T054810.1	Zn2Cys6	814	1	27.9112	1.95335	0.388516	2.0347e-06	6.03151	-0.288952	1.22679	0.868822	64.518	3.42825	0.245053	6.38994e-43	178.92	2.55378	0.235785	2.40857e-26	19.6613	1.26009	0.477768	0.0172125	9.12446	1.2448	0.797931	0.220469	5.04983	-0.396964	1.2247	NA	4.10215	-0.0940006	1.24484	NA
Gene_10158	Lema_T054870.1	Winged helix repressor DNA-binding	274	1	172.486	1.30463	0.168488	7.36631e-14	45.4931	-0.698495	0.534673	0.296534	129.039	0.570058	0.193849	0.00861355	489.565	0.120899	0.0903088	0.235475	185.422	1.38334	0.170616	4.25246e-15	51.7554	-0.072621	0.447562	0.922575	57.8642	-0.0592556	0.417306	0.917255	40.9019	-0.933749	0.623913	0.26283
Gene_10164	Lema_T054930.1	bZIP	468	2	804.78	-0.208954	0.094999	0.0493668	385.851	-0.646155	0.186954	0.00268531	1116.88	0.52464	0.0729783	6.08804e-12	3831.26	-0.0892763	0.128202	0.555782	843.27	-0.0899485	0.0908696	0.394853	367.266	-0.544343	0.190109	0.0167555	415.668	-0.55165	0.173887	0.00571711	356.652	-0.555921	0.197391	0.0227303
Gene_10169	Lema_T054980.1	Myb	847	2	129.392	0.127573	0.210953	0.611749	82.9171	0.41934	0.333079	0.31589	121.673	-0.29271	0.22218	0.269977	449.234	-0.813061	0.0880179	1.92435e-19	141.014	0.303	0.197986	0.18216	54.3107	-0.36747	0.445251	0.548785	61.5349	-0.614271	0.450692	0.258943	40.4808	-1.23029	0.621103	0.129858
Gene_10172	Lema_T055010.1	Zn2Cys6	869	4	21.613	-1.22107	0.632463	0.0875987	22.2343	0.117161	0.699595	0.908257	21.0346	-2.13498	0.765482	0.0132018	108.341	-1.12167	0.181531	2.70024e-09	20.5389	-1.91088	0.78077	0.0279435	13.3864	-0.663961	0.876886	0.587616	11.2435	-1.73901	1.16004	0.211267	7.95372	-2.98584	1.51575	0.13241
Gene_10205	Lema_T055340.1	Winged helix repressor DNA-binding	795	1	41.4427	0.719056	0.361608	0.0781087	8.35957	-3.10605	1.51611	0.0917381	32.0874	-0.026808	0.419493	0.964179	144.807	0.119246	0.179818	0.576214	35.3872	0.432322	0.391478	0.341458	10.3321	-1.30913	1.05644	0.340511	22.1324	0.116639	0.703254	0.904561	16.7826	0.0591297	0.802553	0.968106
Gene_10255	Lema_T055840.1	Zn2Cys6	602	1	81.1432	0.859852	0.240598	0.000958477	21.8179	-1.60145	0.907924	0.149166	76.3335	0.58777	0.239971	0.0314135	249.462	-0.237584	0.130256	0.0984612	87.2927	0.986642	0.229876	6.00075e-05	22.1769	-0.933768	0.744839	0.334198	27.1128	-0.513738	0.624433	0.508169	16.4043	-2.18398	1.15058	0.147982
Gene_10319	Lema_T045050.1	Zinc finger, CCHC-type	371	1	28.4786	0.349037	0.422767	0.48104	10.9892	-1.33107	1.17408	0.372272	43.5358	1.07534	0.308665	0.00155558	129.841	0.220899	0.126806	0.115721	34.5624	0.747769	0.370005	0.0731696	8.49712	-1.12909	1.06381	0.42177	12.9114	-0.0757291	0.793744	0.944828	15.7216	0.268	0.800006	0.835816
Gene_10330	Lema_T045160.1	Zn2Cys6	883	2	135.971	2.0095	0.170912	1.00282e-30	36.9668	0.688546	0.454244	0.219603	87.3	1.16274	0.205443	9.35656e-08	243.093	-0.0971327	0.144695	0.57067	150.31	2.11767	0.169809	1.81785e-34	62.007	1.8024	0.324315	3.14901e-07	68.409	1.85529	0.512464	0.00133867	39.7361	0.92311	0.454689	0.11946
Gene_10334	Lema_T045200.1	C2H2 zinc finger	713	3	475.544	3.76371	0.128628	4.89983e-186	166.952	3.04236	0.211634	5.18363e-45	125.57	1.25979	0.206962	7.96276e-09	987.271	2.43509	0.305867	1.03477e-14	506.704	3.82487	0.117366	1.00948e-230	253.283	3.77326	0.370577	8.8156e-23	212.52	3.35959	0.187284	8.31247e-70	39.5	0.781162	0.448931	0.187773
Gene_10341	Lema_T045270.1	Homeodomain-like	705	1	96.2225	1.73149	0.211582	2.28438e-15	39.6263	1.11048	0.4396	0.035148	57.9785	0.357911	0.300233	0.323429	245.895	0.484879	0.230672	0.0546117	107.603	1.89353	0.201574	6.01465e-20	19.2814	-0.19319	0.676161	0.857508	31.0403	0.701598	0.482458	0.226256	19.0671	-0.483429	0.790342	0.688431
Gene_10363	Lema_T045490.1	C2H2 zinc finger	888	3	79.2723	0.951164	0.25048	0.000425932	29.7806	0.0507494	0.578227	0.954291	89.7183	1.27462	0.211005	1.04871e-08	285.052	0.504913	0.286861	0.111739	92.005	1.3729	0.218607	1.89774e-09	24.8894	-0.080556	0.613438	0.937543	44.5083	1.03183	0.403427	0.0285724	12.4898	-3.4937	1.49849	0.0686983
Gene_10448	Lema_T046340.1	C2H2 zinc finger	557	2	89.6817	-0.156988	0.262069	0.61558	30.9548	-2.24498	0.893886	0.0364146	86.7582	-0.623567	0.2789	0.0511859	373.017	-0.502188	0.103585	3.77497e-06	105.171	0.298607	0.22441	0.248322	36.1273	-0.922884	0.602308	0.229067	50.4561	-0.218381	0.450243	0.709017	39.7908	-0.183072	0.501323	0.818727
Gene_10457	Lema_T046430.1	bZIP	283	2	510.41	0.647717	0.112732	4.47231e-08	219.812	-0.0272166	0.222097	0.934437	392.736	-0.282617	0.134286	0.068089	1374.17	-0.982294	0.0883503	1.04317e-27	554.666	0.836277	0.108539	1.0011e-13	260.679	0.723599	0.18042	0.000408921	206.764	-0.434326	0.244754	0.133574	183.529	-0.246867	0.257167	0.504166
Gene_10468	Lema_T046540.1	C2H2 zinc finger	350	3	20.4112	-1.93562	0.790275	0.0274884	10.9723	-1.66702	1.1665	0.24969	36.5305	0.0296723	0.404082	0.958793	198.953	0.66733	0.159508	7.3198e-05	21.0303	-1.94522	0.787948	0.0265671	10.5467	-1.43965	1.05237	0.28802	11.5104	-1.77344	1.16315	0.202897	11.3414	-1.46443	1.18584	0.369771
Gene_10476	Lema_T046620.1	Zn2Cys6	890	2	297.401	2.62151	0.238059	4.6585e-27	297.145	3.56269	0.155348	3.79081e-114	107.739	0.401075	0.225487	0.127327	277.137	-1.03101	0.131079	2.19808e-14	296.925	2.623	0.132129	4.9315e-86	423.054	4.12732	0.498198	2.68785e-15	142.829	2.36532	0.214965	1.28582e-26	45.4102	0.484785	0.437063	0.429475
Gene_10515	Lema_T047010.1	C2H2 zinc finger	442	3	216.894	-5.64234	1.1672	5.2382e-06	134.21	-2.75537	1.09504	0.036036	242.407	-4.01519	0.957628	0.000108131	1107.07	-2.88783	0.704623	0.000104357	220.426	-6.18271	1.26543	4.10851e-06	138.171	-1.97753	0.89334	0.0741459	127.496	-4.77172	1.26711	0.000809872	130.218	-2.13779	1.17182	0.165486
Gene_10556	Lema_T047420.1	Zn2Cys6	672	3	167.194	4.15459	0.174052	5.35999e-124	101.044	4.11482	0.268308	3.54458e-51	88.2671	2.88484	0.22693	1.45202e-35	153.199	1.38968	0.302483	1.22739e-05	142.613	3.85171	0.205181	5.09138e-77	59.8714	3.55738	0.323005	1.56699e-26	118.7	4.37279	0.239477	2.57517e-72	23.9261	2.1443	0.525305	0.000354011
Gene_10558	Lema_T047440.1	Zn2Cys6	718	1	8.80278	-1.32342	0.935461	0.220127	6.97414	-0.61807	1.20696	0.70916	27.0469	1.21112	0.381078	0.00421926	84.4517	0.628448	0.187164	0.00163209	11.7815	-0.798764	0.791741	0.386214	11.591	0.904753	0.783887	0.37876	11.6065	0.148623	0.948228	0.909445	16.6778	1.45987	0.711533	0.115224
Gene_10631	Lema_T048170.1	Winged helix repressor DNA-binding	845	1	22.4124	0.309317	0.483497	0.590458	5.52196	-2.65779	1.52376	0.153874	29.1466	0.336732	0.438361	0.543079	127.373	0.819351	0.211172	0.000247691	14.2815	-1.22622	0.786616	0.173628	12.537	0.496317	0.775927	0.657825	7.55565	-1.11409	1.18688	0.445763	6.92297	-0.807844	1.2077	0.65711
Gene_10661	Lema_T048470.1	HMG	1258	1	51.5166	-0.465034	0.360994	0.267696	32.0959	-0.441931	0.62291	0.595277	76.6076	0.5034	0.238229	0.066846	281.708	0.0160582	0.0914149	0.88817	51.1317	-0.570278	0.372163	0.181522	21.1981	-0.979441	0.743651	0.308639	25.1168	-0.865713	0.686634	0.298497	23.4629	-0.216119	0.626365	0.830168
Gene_10661	Lema_T048470.1	Transcription factor jumonji	1258	1	51.5166	-0.465034	0.360994	0.267696	32.0959	-0.441931	0.62291	0.595277	76.6076	0.5034	0.238229	0.066846	281.708	0.0160582	0.0914149	0.88817	51.1317	-0.570278	0.372163	0.181522	21.1981	-0.979441	0.743651	0.308639	25.1168	-0.865713	0.686634	0.298497	23.4629	-0.216119	0.626365	0.830168
Gene_10693	Lema_T048790.1	Winged helix repressor DNA-binding	720	1	96.0944	2.96822	0.202066	1.76721e-47	11.3399	0.339221	0.798883	0.759414	87.5177	2.69409	0.203572	1.72393e-38	157.244	1.19642	0.346511	0.00118077	121.003	3.43704	0.175043	3.48529e-84	17.611	1.15701	0.627188	0.144078	35.6582	2.52872	0.380204	3.70985e-10	10.5639	0.564632	0.804524	0.639657
Gene_10774	Lema_T049600.1	Winged helix repressor DNA-binding	1020	1	76.7503	1.95584	0.2435	7.69846e-15	19.636	0.082354	0.704864	0.937772	40.2372	0.291262	0.362291	0.522413	158.276	0.098743	0.150454	0.580404	73.9946	1.7941	0.257341	2.05162e-11	8.72622	-2.66205	1.26868	0.0927509	9.6258	-3.30136	1.52372	0.0652736	17.0519	-0.0832314	0.800637	0.953553
Gene_10810	Lema_T049960.1	Zinc finger, CCHC-type	114	2	0	#VALUE!	NA	NA	0	#VALUE!	NA	NA	0	#VALUE!	NA	NA	0	#VALUE!	NA	NA	0	#VALUE!	NA	NA	0	#VALUE!	NA	NA	0	#VALUE!	NA	NA	0	#VALUE!	NA	NA
Gene_10835	Lema_T067460.1	C2H2 zinc finger	471	2	188.48	-1.59129	0.250167	1.13281e-09	100.09	-1.79415	0.468822	0.000763162	244.311	-0.72768	0.171357	8.69234e-05	1162.66	-0.334554	0.117187	0.00789461	178.016	-2.0447	0.289633	1.10978e-11	122.604	-0.472618	0.312481	0.235919	98.3337	-1.91483	0.46889	0.000248205	111.812	-0.753022	0.358627	0.105887
Gene_10835	Lema_T067460.1	Zinc finger, BED-type predicted	471	1	188.48	-1.59129	0.250167	1.13281e-09	100.09	-1.79415	0.468822	0.000763162	244.311	-0.72768	0.171357	8.69234e-05	1162.66	-0.334554	0.117187	0.00789461	178.016	-2.0447	0.289633	1.10978e-11	122.604	-0.472618	0.312481	0.235919	98.3337	-1.91483	0.46889	0.000248205	111.812	-0.753022	0.358627	0.105887
Gene_10840	Lema_T067510.1	Zn2Cys6	1030	2	31.4918	-0.590021	0.47878	0.289448	17.2043	-0.470698	0.786288	0.65985	56.6181	0.762813	0.282342	0.0167615	186.364	0.26047	0.137251	0.0847726	32.998	-0.455604	0.455869	0.390491	14.2136	-0.841563	0.870513	0.47184	16.5353	-0.586675	0.785365	0.550376	25.2243	0.462553	0.633472	0.6241
Gene_10845	Lema_T067560.1	Zn2Cys6	757	1	16.714	-0.361598	0.582041	0.601199	11.3738	-0.241313	0.939115	0.855553	31.2324	0.852702	0.358073	0.0369137	114.877	0.440903	0.277725	0.154306	31.2213	0.933044	0.378808	0.0269205	8.45059	-0.90123	1.07438	0.540805	13.427	0.590111	0.703336	0.4994	5.17084	-2.50693	1.52594	0.216317
Gene_10894	Lema_T068050.1	Homeodomain-like	444	1	31.6513	-2.62551	0.769717	0.00167123	29.4019	-0.611317	0.688963	0.495682	41.7463	-1.00304	0.413962	0.0333685	152.124	-2.30415	0.176093	5.35105e-38	34.9712	-1.96384	0.619218	0.00369922	18.1318	-1.3363	0.855449	0.219749	15.8986	-3.85478	1.49794	0.0276148	13.4432	-3.57711	1.49494	0.060537
Gene_10926	Lema_T068370.1	Zn2Cys6	784	1	40.3094	-0.251212	0.400653	0.598041	23.8198	-0.254965	0.692356	0.792662	34.0666	-1.19904	0.499003	0.0350632	144.323	-1.05939	0.17442	5.10335e-09	40.8984	-0.0633758	0.374717	0.896338	16.4435	-0.509275	0.753507	0.63606	19.4769	-0.761141	0.781409	0.428606	20.5159	-0.422478	0.788165	0.728111
Gene_10965	Lema_T068760.1	Winged helix repressor DNA-binding	834	1	47.8015	1.75356	0.310161	7.49045e-08	30.3698	2.07939	0.466927	6.35519e-05	25.478	0.411513	0.428861	0.438205	130.436	0.868739	0.135885	7.12084e-10	38.6271	1.40489	0.337958	0.000105195	12.0444	0.461104	0.776725	0.68271	10.7296	-0.300666	0.940679	0.810771	28.4477	1.5823	0.591307	0.0320479
Gene_10977	Lema_T068880.1	Zn2Cys6	1047	2	51.3968	2.04554	0.291038	1.39097e-11	8.53538	-1.10057	1.18867	0.475608	27.6142	0.347827	0.439899	0.52976	78.8955	-0.714055	0.199752	0.000769557	51.9165	1.87059	0.299104	2.23147e-09	21.109	1.58388	0.550168	0.0160679	32.7645	2.15022	0.437553	6.71787e-06	9.35577	0.495405	0.819712	0.692053
Gene_10985	Lema_T068960.1	Homeodomain-like	319	1	17.9804	1.28956	0.482238	0.0153844	14.813	1.93413	0.656062	0.0123553	16.9905	0.871891	0.502888	0.13792	103.189	1.61071	0.174135	1.71668e-19	15.3997	0.772451	0.561464	0.232041	4.64853	-0.148131	1.11708	0.936704	5.25754	-0.375688	1.22584	NA	13.4038	2.41732	0.612233	0.000594417
Gene_10991	Lema_T069020.1	Myb	564	2	20.5045	-0.581047	0.606637	0.41242	8.57441	-1.29365	1.18726	0.392369	17.1959	-1.39917	0.709576	0.0887916	77.3905	-1.42841	0.381734	0.000418496	16.4638	-1.53683	0.801502	0.0903174	6.51577	-2.37269	1.28384	0.143291	10.8471	-0.572277	0.948066	0.636222	9.77242	-1.0844	1.2037	0.531141
Gene_11030	Lema_T069410.1	Zn2Cys6	968	1	5.25418	-1.27753	1.2188	0.368754	5.37906	1.13433	0.979175	0.360821	14.7165	1.56299	0.475489	0.0029845	81.174	1.83242	0.166231	2.97843e-27	8.98705	0.516089	0.716504	0.542568	1.95909	-1.24776	1.30907	NA	2.16393	-1.68399	1.53444	NA	3.20119	0.40866	1.26441	NA
Gene_11033	Lema_T069440.1	Zn2Cys6	931	3	101.063	1.59485	0.202781	2.85329e-14	30.5483	0.492973	0.505992	0.450233	83.6377	1.09586	0.219883	3.15468e-06	289.892	0.620212	0.188627	0.0020577	126.418	2.02579	0.175344	1.0401e-29	43.7183	1.18886	0.413953	0.0163868	52.4533	1.27723	0.374754	0.00274658	17.383	-1.16761	0.923072	0.355429
Gene_11113	Lema_T070240.1	bZIP	624	2	213.588	2.22781	0.15856	1.63812e-43	65.2833	1.09535	0.352398	0.00782619	115.94	0.888427	0.210877	0.000100073	546.996	1.1477	0.170271	7.48536e-11	204.986	2.18064	0.157921	4.63315e-42	58.5542	1.20908	0.349034	0.00287518	77.8694	1.39102	0.308039	4.1245e-05	44.484	0.618976	0.445295	0.302963
Gene_11197	Lema_T071080.1	Zn2Cys6	334	1	15.4336	1.92101	0.515559	0.00055442	1.76639	-1.42427	1.53332	NA	14.4206	1.78597	0.496133	0.00103751	38.3667	0.691096	0.476042	0.195406	13.9191	1.73457	0.540996	0.00331062	1.65885	-1.09516	1.31014	NA	13.4001	2.25762	0.732923	0.00750998	1.55094	-1.17516	1.55706	NA
Gene_11216	Lema_T071270.1	Myb	1189	2	201.034	0.252755	0.167073	0.187768	92.7555	-0.321893	0.349424	0.478056	201.071	-0.0329863	0.16719	0.883781	711.835	-0.624974	0.126433	2.37714e-06	183.626	-0.159151	0.190285	0.475393	78.3044	-0.572941	0.392374	0.253433	89.5352	-0.619705	0.370814	0.160354	71.6472	-0.583874	0.412656	0.292967
Gene_11216	Lema_T071270.1	Homeodomain-like	1189	2	201.034	0.252755	0.167073	0.187768	92.7555	-0.321893	0.349424	0.478056	201.071	-0.0329863	0.16719	0.883781	711.835	-0.624974	0.126433	2.37714e-06	183.626	-0.159151	0.190285	0.475393	78.3044	-0.572941	0.392374	0.253433	89.5352	-0.619705	0.370814	0.160354	71.6472	-0.583874	0.412656	0.292967
Gene_11304	Lema_T072150.1	Bromodomain transcription factor	348	1	55.1768	-0.767476	0.410825	0.0992693	32.1038	-0.411271	0.603252	0.611606	55.01	-1.13333	0.425715	0.0185267	241.876	-0.979746	0.211146	9.95779e-06	57.3266	-0.771175	0.415536	0.101747	56.8717	1.17653	0.387306	0.0104698	25.854	-1.45641	0.791382	0.118996	17.2594	-3.85033	1.4884	0.039454
Gene_11344	Lema_T072550.1	C2H2 zinc finger	623	2	1154.52	3.15524	0.115556	4.64348e-162	217.786	1.21099	0.214664	1.88354e-07	448.358	1.32789	0.163466	5.34584e-15	2303.61	1.72008	0.105558	2.11506e-58	1224.41	3.23163	0.10798	1.16938e-194	218.468	1.38524	0.216581	2.35317e-09	404.695	2.335	0.16869	9.36099e-42	323.45	2.31805	0.183242	6.19098e-35
Gene_11352	Lema_T072630.1	Zn2Cys6	752	1	48.4803	0.175659	0.331756	0.659133	27.7173	-0.121881	0.627108	0.892527	69.2571	0.898266	0.242699	0.000726609	265.414	0.446974	0.104455	4.89876e-05	68.0318	0.880756	0.274653	0.00330501	29.474	0.653352	0.499741	0.312527	27.539	0.228559	0.539074	0.745928	35.4039	1.22664	0.436665	0.0231968
Gene_11355	Lema_T072660.1	Zinc finger, CCHC-type	567	2	349.018	1.77345	0.144696	2.57273e-33	125.357	0.858448	0.268528	0.00606785	283.732	1.1708	0.151919	1.35928e-13	701.061	-0.157489	0.127144	0.275105	414.956	2.04358	0.12864	2.06912e-55	130.752	1.2204	0.246957	7.2849e-06	111.52	0.598709	0.280672	0.0697025	65.9281	-0.145003	0.397299	0.818793
Gene_11358	Lema_T072690.1	Zn2Cys6	1019	1	145.492	0.688926	0.184524	0.000539205	58.9668	-0.391324	0.450853	0.50667	191.448	1.04357	0.151248	4.50492e-11	572.923	0.17877	0.0848487	0.0540427	152.128	0.681452	0.182675	0.000551319	55.7283	-0.410701	0.466108	0.518117	69.1991	0.241864	0.350895	0.584443	38.3334	-1.12821	0.620946	0.16736
Gene_11359	Lema_T072700.1	Transcription factor TFIIS	108	1	61.3307	-1.2248	0.400112	0.00510244	31.613	-1.20213	0.684372	0.151043	71.7001	-0.568222	0.294343	0.0961561	295.967	-0.888394	0.159842	9.84324e-08	87.9636	0.0461138	0.263016	0.892194	47.9922	0.562181	0.39684	0.269444	30.0862	-1.69693	0.769818	0.0607887	33.133	-0.975322	0.687674	0.291883
Gene_11425	Lema_T056770.1	bZIP	225	2	325.49	-5.70392	0.664833	8.56739e-17	184.481	-4.83663	0.849958	1.43316e-07	357.31	-4.75946	0.4495	6.53439e-25	1517.39	-5.96318	0.203901	3.62966e-186	334.528	-5.70717	0.661957	6.03699e-17	173.394	-4.53971	0.778332	6.78678e-08	189.268	-5.59757	1.02466	4.23532e-07	159.611	-5.29721	1.04623	4.60103e-06
Gene_11429	Lema_T056810.1	C2H2 zinc finger	550	2	77.1131	0.649859	0.259939	0.0242577	36.7631	0.2101	0.509566	0.765988	89.3803	0.772291	0.233701	0.00282849	300.574	0.194418	0.156292	0.272901	62.1286	0.0346333	0.312906	0.933279	21.6229	-0.985758	0.747004	0.307708	23.3234	-1.25444	0.778568	0.177325	28.3486	0.428526	0.51597	0.568884
Gene_11448	Lema_T057000.1	Zn2Cys6	752	1	39.1348	0.970688	0.338367	0.00899812	29.6814	1.32573	0.513491	0.0310013	42.3188	1.01585	0.30929	0.00300952	186.337	0.932081	0.363306	0.0176162	42.9566	1.03308	0.330318	0.00423295	21.0154	0.755451	0.624705	0.352933	13.4979	-0.177226	0.793952	0.871466	8.13706	-1.23124	1.19222	0.46736
Gene_11465	Lema_T057170.1	Zn2Cys6	657	1	39.0422	0.348748	0.359262	0.40617	23.7151	0.272961	0.631001	0.754763	52.8099	0.642016	0.300467	0.06343	234.803	0.831013	0.191396	3.73974e-05	53.8422	0.895246	0.299522	0.00642679	30.1141	0.640807	0.571203	0.392632	18.5427	-0.546979	0.785842	0.580501	24.0515	1.33411	0.485098	0.026757
Gene_11484	Lema_T057360.1	Zn2Cys6	626	1	9.81236	1.30946	0.600424	0.0515187	4.37227	0.389067	1.2601	NA	9.80809	1.0424	0.595064	0.133519	25.2394	-0.491451	0.289397	0.125832	15.1113	1.88835	0.496569	0.000420832	1.68924	-1.11028	1.309	NA	1.86623	-1.52332	1.53433	NA	1.576	-1.19221	1.5531	NA
Gene_11503	Lema_T057550.1	HMG	780	2	36.6113	2.78425	0.316401	1.28909e-17	5.29135	-0.122271	1.23415	0.948076	21.4213	1.57342	0.421815	0.000653844	61.6072	0.802489	0.214762	0.000426805	38.0225	2.77393	0.314117	9.90072e-18	6.79928	0.855243	0.92957	0.497432	15.9678	1.98829	0.649223	0.00789451	8.36194	0.08503	1.24604	0.970676
Gene_11525	Lema_T057770.1	Zinc finger, DHHC-type	716	1	73.4578	-0.593805	0.320504	0.102402	34.6535	-1.25123	0.68439	0.134358	83.8229	-0.401805	0.275486	0.217009	333.406	-0.591063	0.106131	9.2664e-08	77.8173	-0.418335	0.300828	0.226775	32.8307	-0.810686	0.605128	0.299319	42.0034	-0.602996	0.534173	0.356572	31.5899	-1.02609	0.688547	0.265368
Gene_11533	Lema_T057850.1	C2H2 zinc finger	952	2	85.9771	2.19602	0.210759	2.51217e-24	47.7263	2.1935	0.365431	2.40169e-08	110.817	2.51722	0.175107	2.92233e-45	420.75	2.28361	0.398555	3.77168e-08	141.443	3.04733	0.161617	1.08275e-77	23.458	1.29529	0.503944	0.034808	68.324	2.72136	0.29464	6.17357e-19	10.5687	-1.34594	1.1845	0.415837
Gene_11539	Lema_T057910.1	Zn2Cys6	1563	2	346.601	0.59692	0.133555	2.76858e-05	111.245	-1.17879	0.38435	0.00880451	261.944	-0.370599	0.165624	0.0510195	1133.91	-0.418626	0.082867	1.38824e-06	374.322	0.680524	0.130345	7.68364e-07	127.918	-0.228489	0.29121	0.571775	207.222	0.655917	0.204899	0.0052436	102.829	-1.04846	0.397737	0.0351795
Gene_11544	Lema_T057960.1	NDT80/PhoG like DNA-binding	634	1	12.8704	1.56559	0.576814	0.0138286	4.0573	0.412889	1.26753	NA	22.7995	2.31976	0.428651	3.60439e-07	166.619	3.3347	0.369385	1.28043e-18	8.43521	0.751437	0.731149	0.376948	17.3335	2.76353	0.657246	0.000189692	6.67298	1.2534	0.987098	NA	1.53957	-1.16713	1.55691	NA
Gene_11544	Lema_T057960.1	p53-like transcription factor	634	1	12.8704	1.56559	0.576814	0.0138286	4.0573	0.412889	1.26753	NA	22.7995	2.31976	0.428651	3.60439e-07	166.619	3.3347	0.369385	1.28043e-18	8.43521	0.751437	0.731149	0.376948	17.3335	2.76353	0.657246	0.000189692	6.67298	1.2534	0.987098	NA	1.53957	-1.16713	1.55691	NA
Gene_11602	Lema_T058540.1	Myb	499	1	81.1254	-0.374031	0.295151	0.275658	31.3067	-1.70787	0.770245	0.0667525	81.3589	-0.586631	0.288529	0.0785819	370.95	-0.458205	0.11261	0.000117517	84.3426	-0.331864	0.289559	0.323422	33.2064	-0.88778	0.605045	0.251091	47.6453	-0.1832	0.455482	0.759756	37.2418	-0.148214	0.505402	0.857479
Gene_11602	Lema_T058540.1	Homeodomain-like	499	1	81.1254	-0.374031	0.295151	0.275658	31.3067	-1.70787	0.770245	0.0667525	81.3589	-0.586631	0.288529	0.0785819	370.95	-0.458205	0.11261	0.000117517	84.3426	-0.331864	0.289559	0.323422	33.2064	-0.88778	0.605045	0.251091	47.6453	-0.1832	0.455482	0.759756	37.2418	-0.148214	0.505402	0.857479
Gene_11641	Lema_T058930.1	Nucleic acid-binding, OB-fold	159	1	1673.48	-4.21656	0.21149	9.50142e-87	1000.38	-3.00181	0.233686	5.09054e-36	2626.57	-0.890526	0.15829	1.1278e-07	12403.6	-0.553844	0.201724	0.0107739	1736.89	-3.85501	0.189857	5.84088e-90	921.485	-3.08147	0.256975	2.62653e-31	970.291	-4.19928	0.322895	6.38115e-37	883.434	-2.73945	0.229594	3.8842e-31
Gene_11647	Lema_T058990.1	C2H2 zinc finger	539	3	15.3632	2.31279	0.482818	6.42755e-06	10.8194	2.18158	0.83149	0.0281113	15.6924	2.18018	0.463401	1.18229e-05	80.3577	2.47915	0.162641	3.17636e-51	13.3115	1.97989	0.531119	0.000556692	9.66703	1.60349	0.957365	0.186207	9.82619	2.06574	0.830523	0.0335547	12.1197	2.83963	0.735237	0.000830048
Gene_11683	Lema_T059350.1	C2H2 zinc finger	1080	2	127.477	0.923548	0.192652	6.32165e-06	48.6337	0.00602212	0.451581	0.994808	84.3405	-0.368085	0.26749	0.246791	347.867	-0.461796	0.120016	0.000280608	133.337	0.999905	0.18757	4.32931e-07	43.3011	-0.0188355	0.468241	0.981562	53.6141	0.14544	0.414615	0.791101	25.6521	-1.93387	0.906643	0.0996978
Gene_11750	Lema_T060020.1	bZIP	236	2	1544.47	-3.14785	0.154857	3.91879e-90	836.339	-3.59007	0.289143	1.09211e-33	1636.62	-3.36103	0.156386	1.78737e-100	7199.12	-3.11221	0.103109	3.13021e-198	1590.69	-3.0727	0.15312	6.98822e-88	840.846	-2.45844	0.222094	8.6883e-27	849.838	-4.07614	0.325456	2.77249e-34	737.295	-3.65082	0.316464	3.80437e-29
Gene_11769	Lema_T060210.1	Zn2Cys6	960	1	30.6841	2.56353	0.353037	2.67562e-12	7.40759	0.880487	0.973294	0.486862	18.3841	1.30462	0.477711	0.015505	79.6995	1.47393	0.164897	2.84518e-18	30.1037	2.40522	0.36709	3.37318e-10	4.3339	0.0670425	1.12832	NA	6.54296	0.767689	0.971457	NA	6.74261	1.09868	0.984257	0.425783
Gene_11787	Lema_T060390.1	Zn2Cys6	452	1	0.635523	-0.988766	1.61979	NA	0.357488	0.290578	1.54679	NA	2.17584	0.695236	1.28662	NA	8.30369	0.779145	0.496408	0.159269	0.649472	-1.03936	1.60955	NA	0.335679	0.372191	1.31469	NA	0.37045	0.217287	1.54997	NA	0.313802	0.563991	1.57096	NA
Gene_11851	Lema_T061030.1	Zn2Cys6	695	1	35.5573	-0.167822	0.421508	0.743932	18.3648	-0.454949	0.786489	0.672098	30.9047	-0.840533	0.477566	0.131488	153.412	-0.38906	0.146684	0.0139029	35.8543	-0.070575	0.407332	0.893474	12.1623	-1.55664	1.0418	0.242195	31.6426	0.607372	0.540978	0.35921	18.1678	-0.766795	0.931139	0.572975
Gene_11892	Lema_T061440.1	CCR4-Not complex component, Not1	2085	1	112.453	1.49919	0.189753	2.15883e-14	50.1596	0.668964	0.433397	0.21026	123.477	1.49849	0.175884	2.0492e-16	460.573	1.18674	0.284699	7.79883e-05	114.786	1.46464	0.189899	9.42791e-14	45.2534	0.906658	0.412726	0.0767389	56.2738	1.08476	0.362336	0.00951965	22.1948	-1.43617	0.917317	0.24111
Gene_11902	Lema_T061540.1	Homeodomain-like	910	1	58.8929	2.2466	0.257056	2.17223e-17	12.4056	0.306729	0.800917	0.78402	40.8575	1.1112	0.341745	0.00334601	112.755	0.409884	0.187672	0.0453354	58.7857	2.19446	0.259497	2.43227e-16	9.95722	-0.116933	0.895054	0.937875	24.361	1.58423	0.51578	0.00770314	7.23894	-0.88785	1.20577	0.620936
Gene_11910	Lema_T061620.1	HMG	286	3	63.738	1.15345	0.270624	6.72498e-05	36.0747	1.32664	0.438105	0.00984721	57.2852	0.734292	0.28285	0.0218833	168.9	-0.0989328	0.130408	0.518895	62.3627	1.13444	0.2712	9.45264e-05	49.9018	2.15029	0.34379	5.64499e-09	20.7514	-0.222577	0.694737	0.810266	17.2945	0.119188	0.699847	0.921052
Gene_11910	Lema_T061620.1	Zinc finger, PARP-type	286	1	63.738	1.15345	0.270624	6.72498e-05	36.0747	1.32664	0.438105	0.00984721	57.2852	0.734292	0.28285	0.0218833	168.9	-0.0989328	0.130408	0.518895	62.3627	1.13444	0.2712	9.45264e-05	49.9018	2.15029	0.34379	5.64499e-09	20.7514	-0.222577	0.694737	0.810266	17.2945	0.119188	0.699847	0.921052
Gene_11942	Lema_T061940.1	Homeodomain-like	538	1	9.50799	2.98694	0.709317	8.31659e-05	3.3806	2.01632	1.37092	NA	29.7361	4.95849	0.404779	4.43378e-33	51.8118	3.55943	0.41334	4.90726e-17	6.66998	2.60555	0.778046	0.00208456	6.74247	1.89935	1.23914	0.228895	8.54985	4.07388	0.786815	1.83995e-06	3.5513	2.24859	1.3694	NA
Gene_11975	Lema_T062270.1	Zn2Cys6	713	3	6.02825	-1.41944	1.21174	0.314555	4.90412	0.068438	1.2436	NA	6.93238	-0.810059	0.928136	0.484436	35.9036	-0.150836	0.253374	0.618698	8.27353	-0.0367635	0.806995	0.971883	4.14716	0.162415	1.13235	NA	2.4171	-1.80477	1.53415	NA	2.04385	-1.47829	1.54808	NA
Gene_11993	Lema_T062450.1	HMG	199	1	43.5236	-1.30065	0.501911	0.019185	29.5194	-0.765994	0.703378	0.392444	48.3835	-1.39789	0.479941	0.00934418	220.962	-0.830271	0.225934	0.000536648	60.8891	-0.117274	0.357363	0.790962	16.2137	-3.2832	1.23253	0.0278005	19.7338	-2.55529	1.13259	0.0546159	28.7012	-0.00717677	0.605621	0.995837
Gene_12184	Lema_T064360.1	HMG	652	2	62.8694	1.15401	0.276278	9.56256e-05	41.0596	1.41252	0.425971	0.00422949	59.1194	0.919974	0.276662	0.00264548	198.427	0.277983	0.136026	0.062084	50.761	0.60189	0.323373	0.100673	30.1244	1.10797	0.479732	0.0612441	27.2568	0.305515	0.583252	0.685427	14.1084	-0.849386	0.933499	0.526909
Gene_12186	Lema_T064380.1	Lambda repressor-like, DNA-binding	1412	1	97.3947	-1.76579	0.364313	4.93475e-06	48.1638	-2.86871	0.883049	0.00521727	99.7865	-2.03357	0.362761	1.26255e-07	486.701	-1.29975	0.155085	3.44529e-16	100.895	-1.61531	0.345639	1.10867e-05	71.6943	-0.493668	0.42701	0.377895	65.2361	-0.880258	0.453094	0.0991632	47.5689	-1.24201	0.57257	0.0935325
Gene_12190	Lema_T064420.1	Zn2Cys6	826	2	93.8881	0.222011	0.245738	0.439794	32.7521	-1.20962	0.683278	0.147734	172.373	1.54109	0.147085	2.08986e-24	593.25	1.02184	0.195466	5.70222e-07	101.918	0.493669	0.22393	0.0494873	42.8972	-0.312387	0.523771	0.681592	54.8979	0.315181	0.399022	0.526805	38.4797	-0.426184	0.573665	0.618136
Gene_12206	Lema_T064580.1	Zn2Cys6	961	1	57.6803	1.11324	0.412662	0.0144521	15.8143	-0.966439	0.961154	0.434612	38.2067	-0.349422	0.523969	0.602178	119.216	-1.28003	0.313337	0.000110067	60.7259	1.1403	0.392981	0.00830942	17.0673	-0.320949	0.797745	0.79181	21.6079	-0.154644	0.753897	0.881516	12.2318	-1.57189	1.20113	0.337302
Gene_12230	Lema_T064820.1	Zn2Cys6	676	1	18.9205	0.437885	0.500317	0.45402	20.1666	1.26292	0.646393	0.109226	81.1541	2.88853	0.234222	1.62429e-33	241.339	2.24671	0.343146	2.65537e-10	24.8646	0.84559	0.437599	0.0876924	14.7303	0.628949	0.782459	0.56095	8.83781	-0.134526	0.949048	0.917339	8.0633	-0.676361	1.21531	0.716574
Gene_12236	Lema_T064880.1	Homeodomain-like	189	1	5.22156	-3.37545	1.57807	0.0566634	5.23516	-0.214718	1.22964	0.904612	10.2679	0.0963922	0.643272	0.913202	55.7383	0.284666	0.287404	0.390537	9.37799	-0.353566	0.804876	0.718298	2.75577	-1.56284	1.3072	NA	4.88176	-0.321564	1.22715	NA	8.32936	0.913868	0.973416	0.513495
Gene_12289	Lema_T065410.1	Zn2Cys6	565	1	29.07	-1.37206	0.575678	0.0323084	20.5109	-0.674749	0.782867	0.509476	39.2034	-0.662134	0.416283	0.175283	221.721	0.29183	0.109006	0.0129877	33.2417	-0.983073	0.50464	0.0849265	21.0143	-0.159581	0.674536	0.884488	16.2274	-1.3144	0.916075	0.232917	18.9912	-0.451013	0.788329	0.708504
Gene_12339	Lema_T065910.1	HMG	1441	2	185.668	1.95528	0.170511	2.85593e-29	71.4168	1.17634	0.337139	0.00240929	101.319	0.539545	0.233436	0.0432256	322.458	-0.329969	0.213966	0.1672	185.252	1.90598	0.169816	4.2806e-28	82.2196	1.43626	0.318018	5.09637e-05	91.0509	1.638	0.280991	5.64495e-08	31.8786	-0.558638	0.63155	0.539519
Gene_12339	Lema_T065910.1	Transcription factor jumonji	1441	1	185.668	1.95528	0.170511	2.85593e-29	71.4168	1.17634	0.337139	0.00240929	101.319	0.539545	0.233436	0.0432256	322.458	-0.329969	0.213966	0.1672	185.252	1.90598	0.169816	4.2806e-28	82.2196	1.43626	0.318018	5.09637e-05	91.0509	1.638	0.280991	5.64495e-08	31.8786	-0.558638	0.63155	0.539519
Gene_12345	Lema_T065970.1	bHLH	455	1	164.95	1.74098	0.163677	2.61076e-25	45.3006	0.0761077	0.475878	0.912595	121.938	1.00694	0.186748	3.99938e-07	433.813	0.581361	0.17768	0.00217123	142.614	1.46551	0.175592	6.09877e-16	52.4059	0.921998	0.370686	0.0419527	72.5485	1.23466	0.311599	0.000393992	41.5921	0.308282	0.477123	0.669457
Gene_12363	Lema_T066150.1	Zn2Cys6	809	1	20.2578	1.1252	0.445668	0.0228212	3.79663	-2.25181	1.52873	NA	29.3177	1.2139	0.396528	0.00603066	90.988	0.906465	0.166821	1.92853e-07	24.1486	1.35417	0.412144	0.00255726	3.5686	-1.80562	1.30151	NA	31.1864	2.53344	0.463795	4.24045e-07	3.33062	-2.01746	1.53642	NA
Gene_12396	Lema_T066480.1	HMG	210	2	43.1303	0.665995	0.337599	0.0806267	12.0245	-1.63536	1.16042	0.257167	48.0677	0.67386	0.309301	0.0580188	148.712	-0.0631282	0.12627	0.678417	42.1855	0.650742	0.33721	0.0880952	22.7359	1.0023	0.534869	0.137315	17.2843	-0.0104083	0.696644	0.991775	17.6654	0.646983	0.635535	0.474715
