# Supplementary material for: Comparative Transcriptomic Analysis of Virulence Factors in Leptosphaeria maculans during Compatible and Incompatible Interactions with Canola
Source: Front Plant Sci. 2016 Dec 1;7:1784. doi: 10.3389/fpls.2016.01784 (PMC5131014; doi:10.3389/fpls.2016.01784)
Supplement: Supplementary file 7 [file Table7.xlsx]

## Sheet: Peptidases
Supplementary Table S7. List of differentially expressed peptidases compared to axenic culture in L. maculans.
Topas-wild								Topas-Rlm2
3 dpi		5 dpi		7 dpi		11 dpi		3 dpi		5 dpi		7 dpi		11 dpi
Gene_ID	Log2foldchange	Gene_ID	log2FoldChange	Gene_ID	log2FoldChange	Gene_ID	log2FC	Gene_ID	log2FoldChange	Gene_ID	log2FoldChange	Gene_ID	log2FoldChange	Gene_ID	log2FoldChange
Gene_4980	8.37589	Gene_5702	7.70399	Gene_4980	6.30306	Gene_2034	6.21303	Gene_4980	8.39791	Gene_4980	5.93629	Gene_5702	8.262	Gene_5855	5.22614
Gene_2034	3.73685	Gene_4980	6.61677	Gene_2671	5.90195	Gene_2671	6.06949	Gene_2034	3.78758	Gene_1271	4.15392	Gene_2034	4.22425
Gene_2671	3.54375	Gene_2671	4.46833	Gene_1271	4.50176	Gene_1271	5.93392	Gene_12105	3.55112	Gene_2034	3.5476
Gene_12105	3.34596	Gene_1271	4.4317	Gene_12105	4.09733	Gene_11862	5.4518	Gene_2392	3.25971	Gene_8334	2.77204
Gene_4146	3.23395	Gene_12105	3.91812	Gene_5702	3.8477	Gene_2392	4.85374	Gene_2671	3.12107	Gene_4146	2.71362
Gene_4805	2.51211	Gene_2034	3.36824	Gene_868	3.57319	Gene_12105	4.3771	Gene_4146	2.84993	Gene_5376	2.47299
Gene_399	2.49224	Gene_5855	3.20735	Gene_2034	3.27024	Gene_8758	4.22642	Gene_399	2.81301	Gene_12398	2.1155
Gene_10896	1.99302	Gene_10896	3.06125	Gene_8334	3.25824	Gene_1995	4.04617	Gene_5855	2.53999	Gene_7251	2.06377
Gene_4306	1.87426	Gene_4146	2.59957	Gene_8758	3.14068	Gene_5376	3.84816	Gene_10896	2.27813	Gene_8758	2.01485
Gene_8626	1.76968	Gene_8334	2.50056	Gene_5703	3.0304	Gene_5855	3.84479	Gene_8758	2.27045	Gene_7832	1.93117
Gene_9431	1.75256	Gene_9241	2.32284	Gene_2392	3.00078	Gene_12398	3.50001	Gene_4805	2.23935	Gene_399	1.88962
Gene_8758	1.69916	Gene_11377	1.11116	Gene_6042	2.95557	Gene_9431	3.40931	Gene_8334	2.0085	Gene_9431	1.70714
Gene_12398	1.54157	Gene_5097	1.0886	Gene_10896	2.94804	Gene_8523	2.98985	Gene_8626	1.95863	Gene_11377	1.30992
Gene_9241	1.52255	Gene_1864	-0.962488	Gene_12398	2.78895	Gene_8334	2.89325	Gene_9431	1.88031	Gene_5511	1.26378
Gene_2988	1.38854	Gene_4510	-1.56586	Gene_5855	2.7199	Gene_7210	2.70156	Gene_9241	1.81425	Gene_731	0.731978
Gene_5064	1.07654	Gene_12072	-1.72632	Gene_7210	2.17662	Gene_10896	2.38705	Gene_3416	1.76762	Gene_3772	-1.17512
Gene_5511	0.923371	Gene_4506	-1.85358	Gene_9431	2.15811	Gene_10794	1.92675	Gene_5064	1.64935	Gene_3126	-1.20487
Gene_3002	0.785481	Gene_3772	-1.90567	Gene_5376	2.08973	Gene_12159	1.88073	Gene_4306	1.49755	Gene_4510	-1.49147
Gene_12013	-0.918162	Gene_5255	-1.98949	Gene_8523	1.93923	Gene_140	1.8233	Gene_12398	1.38034	Gene_2870	-2.29706
Gene_4632	-1.10774	Gene_12371	-1.99621	Gene_9241	1.69421	Gene_9241	1.64637	Gene_2988	1.28082
Gene_3234	-1.11057	Gene_12283	-2.06566	Gene_4146	1.66031	Gene_8570	1.49206	Gene_7551	1.26716
Gene_1915	-1.13184	Gene_12138	-2.18313	Gene_10530	1.59194	Gene_399	1.46931	Gene_5511	0.9343
Gene_656	-1.31645	Gene_3126	-2.21534	Gene_399	1.54708	Gene_2914	1.33509	Gene_3002	0.928042
Gene_9736	-1.41638	Gene_4583	-2.64624	Gene_3772	-0.689408	Gene_3308	1.26277	Gene_12013	-0.965446
Gene_3772	-1.48973	Gene_5113	-3.01533	Gene_4583	-0.74604	Gene_4138	1.25264	Gene_4632	-1.02768
Gene_12283	-1.54277	Gene_2870	-3.49956	Gene_4586	-0.845903	Gene_2045	1.1927	Gene_1915	-1.12818
Gene_5980	-1.57365	Gene_5149	-4.58931	Gene_5113	-0.849276	Gene_3031	1.12976	Gene_10093	-1.22086
Gene_6640	-1.59986			Gene_12053	-0.865941	Gene_4396	0.972268	Gene_3234	-1.23516
Gene_10093	-1.63467			Gene_3234	-0.88818	Gene_6532	0.964464	Gene_656	-1.29347
Gene_2941	-1.68538			Gene_4510	-0.895186	Gene_3070	0.939358	Gene_6640	-1.5386
Gene_4510	-1.80058			Gene_4506	-0.903376	Gene_731	0.857259	Gene_12283	-1.61656
Gene_6532	-1.81808			Gene_4632	-0.907668	Gene_11535	0.817571	Gene_10913	-1.6287
Gene_10913	-1.87267			Gene_4842	-0.922217	Gene_11125	0.702236	Gene_3772	-1.74425
Gene_4396	-1.87819			Gene_10093	-0.955079	Gene_10886	0.697333	Gene_5980	-1.81241
Gene_7150	-2.23223			Gene_2941	-0.984555	Gene_6762	0.677002	Gene_12138	-1.83455
Gene_12138	-2.44253			Gene_12072	-0.998803	Gene_5511	0.654875	Gene_4510	-1.85209
Gene_5323	-2.62387			Gene_12138	-1.02326	Gene_7551	0.612608	Gene_5323	-2.28988
Gene_1873	-2.66497			Gene_5980	-1.03779	Gene_11557	0.568245	Gene_6532	-2.30005
Gene_3126	-2.95848			Gene_8274	-1.06181	Gene_4899	0.550114	Gene_4396	-2.34161
Gene_2870	-3.08473			Gene_10913	-1.07182	Gene_656	0.488796	Gene_1873	-2.46143
Gene_4633	-4.6713			Gene_10832	-1.12447	Gene_5361	0.398061	Gene_2941	-2.72793
Gene_5149	-5.42803			Gene_1864	-1.20333	Gene_11753	0.394683	Gene_2870	-2.75
Gene_2884	-7.02312			Gene_12371	-1.26411	Gene_4842	-0.455263	Gene_3126	-2.88315
				Gene_5255	-1.27418	Gene_4632	-0.4914	Gene_7150	-3.20751
				Gene_1915	-1.29564	Gene_4425	-0.53419	Gene_4633	-3.9623
				Gene_8612	-1.48001	Gene_5980	-0.55217	Gene_5149	-4.84755
				Gene_2684	-1.72447	Gene_5366	-0.741523	Gene_2884	-5.14228
				Gene_3126	-2.27726	Gene_3416	-0.87287
				Gene_5149	-3.47623	Gene_4342	-0.882638
				Gene_2870	-4.765	Gene_7251	-0.940663
				Gene_2884	-5.93954	Gene_1915	-0.978526
						Gene_12119	-0.982709
						Gene_10093	-1.15287
						Gene_5191	-1.15543
						Gene_1873	-1.18407
						Gene_1905	-1.21632
						Gene_6828	-1.499
						Gene_11651	-1.51601
						Gene_3126	-1.59274
						Gene_9527	-1.96255
						Gene_1961	-2.48997
						Gene_2870	-3.33066
						Gene_2884	-3.38404
						Gene_5149	-4.06571
						Gene_4343	-6.62086
