# Supplementary material for: Comparative Transcriptomic Analysis of Virulence Factors in Leptosphaeria maculans during Compatible and Incompatible Interactions with Canola
Source: Front Plant Sci. 2016 Dec 1;7:1784. doi: 10.3389/fpls.2016.01784 (PMC5131014; doi:10.3389/fpls.2016.01784)
Supplement: Supplementary file 8 [file Table8.xlsx]

## Sheet: NLPs
Supplementary Table S8. Differential expression pattern of two necrosis-and ethylene-inducing protein 1 (NEP1) NLP genes compared to axenic culture during compatible and incompatible interactions of L. maculans.
Gene_11090	Topas -wild				Topas -Rlm2					Gene_12469	Topas -wild				Topas -Rlm2
	3 dpi	5 dpi	7 dpi	11 dpi	3 dpi	5 dpi	7 dpi	11 dpi			3 dpi	5 dpi	7 dpi	11 dpi	3 dpi	5 dpi	7 dpi	11 dpi
baseMean	31.1717	18.7785	85.7322	250.148	32.3715	23.2141	27.3524	28.9584		baseMean	4.9426	1.83056	3.50489	15.6655	3.30438	1.72545	1.89525	1.61599
log2FoldChange	0.981349	-0.510024	1.61131	2.86718	0.645799	0.00336396	0.549263	0.900464		log2FoldChange	1.02859	-1.41742	-2.74822	-3.59674	2.79202	-1.08936	-1.49639	-1.18192
lfcSE	0.536589	0.785181	0.211557	0.137667	0.478324	0.676318	0.53967	0.541703		lfcSE	1.32611	1.57568	1.53009	0.922627	1.64243	1.32668	1.57789	1.60279
padj	0.107342	0.630243	2.69e-13	1.28e-09	0.241391	0.997001	0.408355	0.211504		padj	0.509625	NA	0.123399	0.000230672	0.136087	NA	NA	NA
